# Supplementary material for: Up-regulation of lncRNA CASC9 promotes esophageal squamous cell carcinoma growth by negatively regulating PDCD4 expression through EZH2
Source: Mol Cancer. 2017 Aug 30;16:150. doi: 10.1186/s12943-017-0715-7 (PMC5577767; doi:10.1186/s12943-017-0715-7)
Supplement: Supplementary file 3 — GO analysis of differentially expressed mRNAs (XLS 546 kb) [file 12943_2017_715_MOESM3_ESM.xls]

## Sheet: Sheet1
Categories	Functions	Diseases or Functions Annotation	p-Value	Predicted Activation State	Activation z-score	Notes	Bias-corrected z-score	Molecules	# Molecules
Cellular Growth and Proliferation	proliferation	proliferation of cells	1.86e-55					COL14A1,PCDH1,CCNB2,CCL20,ELF3,EIF3B,HOXB7,CSE1L,CCNE2,JAG2,SLC2A1,ITGA6,AGA,TCF3,MAFF,PLAG1,ITPR3,THBS2,ALCAM,ELMO2,ECT2,UBE2C,KIF20A,FHL1,GADD45B,GBP1,ETFDH,TTK,CLDN4,MXD1,HEXB,PFN2,IL27RA,PLOD2,EPHB4,MECOM,GREM1,S100A14,CCDC6,LAMC2,BUB1,MCM3,MARCKSL1,MAD2L1,LYN,SYNGR1,ACTL6A,NDRG2,EPHX2,CCT2,RNF7,ANXA11,CEACAM1,CXCL8,TIAM1,TJP2,LAPTM4B,STK39,EPHA1,LCN2,POLR2H,BAMBI,AURKA,TXNRD1,RPA3,TJP3,ALOX1…	473
Cell Death and Survival	cell death	cell death	2.21e-48					SPAG16,AP2B1,EIF3B,CSE1L,APOBEC3B,MAP3K9,ARHGAP10,JAG2,SLC2A1,ITGA6,NUP107,AGA,TCF3,DST,ITPR3,THBS2,ALCAM,ECT2,UBE2C,SERPINB1,GADD45B,NUAK2,TTK,AQP3,CLDN4,MXD1,HEXB,IL27RA,EPHB4,MECOM,GREM1,S100A14,CCDC6,CSTB,BUB1,MAD2L1,LYN,FBXO5,YWHAH,NDRG2,EPHX2,CCT2,RNF7,ANXA11,CEACAM1,CXCL8,TIAM1,TJP2,LAPTM4B,LCN2,POLR2H,AURKA,TXNRD1,RPA3,ALOX15B,GINS1,TRPS1,PSME4,EREG,PPAT,ETV5,PEBP1,SULF1,EHF,DNASE1L3,CHSY…	431
Cellular Movement	cell movement	cell movement	4.51e-47					MYH10,CRYAB,SPAG16,HMMR,MUC1,CCNB2,CCL20,CXCL9,DIO2,CLIP1,ELF3,CSE1L,LUM,CXCL1,ADORA2B,ITGB4,SERPINE1,DPT,JAG2,SLC2A1,ITGA6,FUT6,TCF3,PLD1,SKP2,MET,CTSL,FSCN1,DST,THBS2,ALCAM,ELMO2,ECT2,DEK,APOE,SERPINB1,NME1,FHL1,WDR26,GBP1,ARPC1B,TRIP10,CDK4,GALNT2,IGFBP7,NUAK2,CDKN3,ELF4,AQP3,DUSP5,ARF6,HSP90AB1,CLDN4,SORBS1,CXCR2,MXD1,ZFAND5,IL27RA,PDCD6IP,MMP1,HEY1,NMU,MLLT11,EPHB4,TJP1,GREM1,S100A14,LAMC2,L…	320
Cancer, Organismal Injury and Abnormalities	cancer	cancer	9.19e-47					SPAG16,CCL20,SLC38A6,HOXB7,APOBEC3B,CCNE2,SPRR2B,NUP107,PLAG1,DST,THBS2,ADH1B,ALCAM,ELMO2,FHL1,GBP1,SNRPE,MFSD5,ETFDH,ATP10B,NUAK2,SNRPG,AQP3,CLDN4,TIPARP,BEX4,PFN2,LY6E,SCNN1B,PFDN4,EPHB4,S100A14,CCDC6,LAMC2,BUB1,MARCKSL1,MAD2L1,PDZD2,DDX60,SYNGR1,EPHX2,TMEM45A,ZWINT,CEACAM1,TIAM1,EPHA1,LCN2,KANK1,TJP3,ALOX15B,SPINK5,TRPS1,PSME4,CBX3,EREG,ETV5,GALNT12,SEC14L1,LSM2,CUL3,KCNS3,RAPGEFL1,FAM189A2,TG…	936
Cell Death and Survival	apoptosis	apoptosis	1.23e-46					CRYAB,EHD3,SPAG16,HMMR,MUC1,PANX1,ODC1,EIF3B,CSE1L,LUM,CXCL1,ADORA2B,TBL1XR1,ITGB4,CALB1,SERPINE1,ALDH3A1,TYMS,MAP3K9,APOBEC3B,JAG2,ESPL1,ARHGAP10,ADGRL2,SLC2A1,TNFRSF10B,ITGA6,RRM2,AGA,THAP12,TCF3,DES,ASAH1,PLD1,SKP2,PCP4,MET,CTSL,ITPR3,THBS2,ALCAM,TFRC,ECT2,APOE,SERPINB1,NME1,GADD45B,WDR26,CDK4,HSPB8,IGFBP7,TTK,NUAK2,CDKN3,ELF4,AQP3,ARF6,HSP90AB1,CXCR2,MXD1,ZFAND5,HEXB,PDCD6IP,MMP1,HEY1,PRKDC,M…	361
Cancer, Organismal Injury and Abnormalities	malignant solid tumor	malignant solid tumor	1.1e-45					SPAG16,CCL20,SLC38A6,HOXB7,APOBEC3B,CCNE2,SPRR2B,NUP107,PLAG1,DST,THBS2,ADH1B,ALCAM,ELMO2,FHL1,GBP1,SNRPE,MFSD5,ETFDH,ATP10B,NUAK2,SNRPG,AQP3,CLDN4,TIPARP,BEX4,PFN2,LY6E,SCNN1B,PFDN4,EPHB4,S100A14,CCDC6,LAMC2,BUB1,MARCKSL1,MAD2L1,PDZD2,DDX60,SYNGR1,EPHX2,TMEM45A,ZWINT,CEACAM1,TIAM1,EPHA1,LCN2,KANK1,TJP3,ALOX15B,SPINK5,TRPS1,PSME4,CBX3,EREG,ETV5,GALNT12,SEC14L1,LSM2,CUL3,KCNS3,RAPGEFL1,FAM189A2,TG…	930
Dermatological Diseases and Conditions, Organismal Injury and Abnormalities	psoriasis	psoriasis	1.12e-42					SOCS1,COL14A1,TGFBR3,SPRR1A,CCL20,MKI67,CXCL9,DIO2,ODC1,SERPINB2,VEGFA,CXCL10,ITGA3,CXCL1,CBFB,ITGB4,SERPINE1,MALL,SPRR2B,ITGA6,MMP2,ADAR,PCP4,PCNA,TGM1,CTSL,FSCN1,TCN1,EPHA2,SERPINB1,APOE,FN1,ZFP36,GBP1,ARPC1B,RSAD2,PPP1R3C,IGFBP7,LAMP3,AQP3,KLK11,CXCR2,TNXB,ALDH1A3,CD24,IFI6,MMP1,PLAT,IVL,CTSK,CXCL11,OAS2,KRT17,SLC39A6,GPM6B,CSTB,ISG15,FOS,SERPINB4,MAD2L1,TF,S100A9,ANXA3,PLAU,CFD,LGALS3,IFI16,S…	135
Cancer, Organismal Injury and Abnormalities, Reproductive System Disease	female genital tract serous carcinoma	female genital tract serous carcinoma	5.42e-41					PRUNE2,COL14A1,HMMR,TGFBR3,MUC1,CCNB2,SCNN1A,VEGFA,ITGA3,ELF3,LUM,TBL1XR1,SFRP4,DPT,ITM2A,ESPL1,JAG2,RRM2,IFITM2,DES,MET,PCP4,DST,ITPR3,THBS2,ADH1B,UBE2C,COL3A1,APOE,POLQ,MYH11,TTK,LAMP3,VCAN,CDH11,UCHL1,COL5A1,KLK11,HSP90AB1,CLDN4,TNXB,MAL,TOP2A,CD24,SORT1,KIF2C,EGFR,NMU,PPFIA1,MECOM,LAMC2,ISG15,EFNA1,BUB1,GALE,LAMB3,UPK3B,ANXA3,SEMA3C,CHRDL1,CXCL12,SLPI,CDA,GPX3,POSTN,SLC39A4,ACTG2,PDZRN3,FLG,C…	109
Cellular Movement	migration	migration of cells	5.44e-41					MYH10,CRYAB,HMMR,MUC1,CCNB2,CCL20,CXCL9,DIO2,CSE1L,LUM,CXCL1,ADORA2B,ITGB4,SERPINE1,DPT,SLC2A1,ITGA6,TCF3,PLD1,SKP2,MET,CTSL,FSCN1,THBS2,ALCAM,ELMO2,ECT2,DEK,SERPINB1,APOE,NME1,FHL1,WDR26,TRIP10,CDK4,GALNT2,IGFBP7,CDKN3,ELF4,AQP3,DUSP5,ARF6,HSP90AB1,CLDN4,CXCR2,MXD1,ZFAND5,IL27RA,MMP1,HEY1,NMU,MLLT11,EPHB4,TJP1,GREM1,S100A14,LAMC2,LYPD3,MCM3,FOS,MARCKSL1,LY96,TNS3,LAMB3,CRIP2,LYN,SEMA3C,ST3GAL4,L…	283
Cancer, Organismal Injury and Abnormalities	benign neoplasia	benign neoplasia	2.53e-40					MYH10,COL14A1,CRYAB,MINPP1,TGFBR3,HMMR,MUC1,ETHE1,CDC7,CCNB2,NPEPPS,MKI67,ODC1,SERPINB2,VEGFA,ELF3,KRT13,MTHFD2,TBL1XR1,SERPINE1,AHR,DNMT1,CCNE2,DPT,JAG2,SLC2A1,SLC24A3,ITGA6,RRM2,THY1,THAP12,MMP2,IFITM2,NEBL,PLAG1,PCP4,MET,IFITM3,ISLR,PCNA,MEST,DST,THBS2,ALCAM,TCN1,ADH1B,GLUL,EDN3,NUDT1,COL3A1,APOE,COL4A5,CEACAM6,POLQ,CDK4,TPD52L1,COL10A1,TNFSF10,RUVBL1,IGFBP7,COL4A2,NUAK2,VCAN,COL5A1,CEACAM7,KL…	182
Cancer, Organismal Injury and Abnormalities	non-melanoma solid tumor	non-melanoma solid tumor	5.12e-40					SPAG16,CCL20,SLC38A6,HOXB7,APOBEC3B,CCNE2,NUP107,PLAG1,DST,THBS2,ADH1B,ALCAM,ELMO2,FHL1,GBP1,MFSD5,ETFDH,ATP10B,NUAK2,SNRPG,CLDN4,TIPARP,BEX4,PFN2,LY6E,SCNN1B,PFDN4,EPHB4,S100A14,CCDC6,LAMC2,BUB1,MARCKSL1,MAD2L1,PDZD2,DDX60,SYNGR1,EPHX2,TMEM45A,ZWINT,CEACAM1,TIAM1,EPHA1,LCN2,KANK1,TJP3,ALOX15B,SPINK5,TRPS1,PSME4,CBX3,EREG,ETV5,GALNT12,SEC14L1,LSM2,CUL3,KCNS3,RAPGEFL1,FAM189A2,TGM3,TRIP13,PLAUR,ST…	880
Cell Death and Survival	necrosis	necrosis	2.82e-39					CRYAB,AP2B1,HMMR,SPRR1A,MUC1,CXCL9,PANX1,APMAP,ODC1,EIF3B,CSE1L,LUM,CXCL1,ADORA2B,TBL1XR1,ITGB4,CALB1,SERPINE1,ALDH3A1,TYMS,MAP3K9,APOBEC3B,ADGRL2,SLC2A1,TNFRSF10B,ITGA6,RRM2,AGA,NUP107,TCF3,ASAH1,PLD1,SKP2,PCP4,MET,DST,SUPT16H,ITPR3,THBS2,ALCAM,TFRC,UBE2C,DEK,APOE,NME1,RAB25,GADD45B,NUP160,TRIP10,CDK4,HSPB8,IGFBP7,TTK,VRK1,ARF6,HSP90AB1,MXD1,IL27RA,PDCD6IP,MMP1,PRKDC,EPHB4,MECOM,SLC39A6,CCDC6,IS…	346
Cancer, Organismal Injury and Abnormalities	abdominal neoplasm	abdominal neoplasm	4.09e-39					SPAG16,CCL20,SLC38A6,HOXB7,APOBEC3B,CCNE2,NUP107,PLAG1,DST,THBS2,ADH1B,ALCAM,ELMO2,FHL1,GBP1,MFSD5,ETFDH,ATP10B,NUAK2,SNRPG,AQP3,CLDN4,TIPARP,BEX4,PFN2,LY6E,SCNN1B,PFDN4,EPHB4,CCDC6,LAMC2,BUB1,MARCKSL1,MAD2L1,PDZD2,DDX60,EPHX2,TMEM45A,ZWINT,CEACAM1,TIAM1,EPHA1,LCN2,KANK1,TJP3,ALOX15B,SPINK5,TRPS1,PSME4,CBX3,EREG,ETV5,GALNT12,SEC14L1,LSM2,KCNS3,RAPGEFL1,FAM189A2,TGM3,TRIP13,PLAUR,STK3,MAGEA3/MAGEA…	866
Cancer, Organismal Injury and Abnormalities	abdominal cancer	abdominal cancer	1.16e-38					SPAG16,CCL20,SLC38A6,HOXB7,APOBEC3B,CCNE2,NUP107,PLAG1,DST,THBS2,ADH1B,ALCAM,ELMO2,FHL1,GBP1,MFSD5,ETFDH,ATP10B,NUAK2,SNRPG,AQP3,CLDN4,TIPARP,BEX4,PFN2,LY6E,SCNN1B,PFDN4,EPHB4,CCDC6,LAMC2,BUB1,MARCKSL1,MAD2L1,PDZD2,DDX60,EPHX2,TMEM45A,ZWINT,CEACAM1,TIAM1,EPHA1,LCN2,KANK1,TJP3,ALOX15B,SPINK5,TRPS1,PSME4,CBX3,EREG,ETV5,GALNT12,SEC14L1,LSM2,KCNS3,RAPGEFL1,FAM189A2,TGM3,TRIP13,PLAUR,STK3,MAGEA3/MAGEA…	859
Cancer, Organismal Injury and Abnormalities	neoplasia	neoplasia of epithelial tissue	2.29e-38					SPAG16,CCL20,SLC38A6,HOXB7,APOBEC3B,CCNE2,NUP107,PLAG1,DST,THBS2,ADH1B,ALCAM,ELMO2,FHL1,GBP1,MFSD5,ETFDH,ATP10B,NUAK2,SNRPG,CLDN4,TIPARP,BEX4,PFN2,LY6E,SCNN1B,PFDN4,EPHB4,S100A14,CCDC6,LAMC2,BUB1,MARCKSL1,MAD2L1,PDZD2,DDX60,SYNGR1,EPHX2,TMEM45A,ZWINT,CEACAM1,TIAM1,EPHA1,LCN2,KANK1,TJP3,ALOX15B,SPINK5,TRPS1,PSME4,CBX3,EREG,ETV5,GALNT12,SEC14L1,LSM2,CUL3,KCNS3,RAPGEFL1,FAM189A2,TGM3,TRIP13,PLAUR,ST…	866
Cellular Development, Cellular Growth and Proliferation	cell proliferation	cell proliferation of tumor cell lines	4.56e-38					COL14A1,HMMR,MUC1,CCNB2,CCL20,CLIP1,ODC1,CACYBP,ELF3,HOXB7,CSE1L,CXCL1,ADORA2B,ITGB4,SERPINE1,TYMS,CCNE2,SLC2A1,TNFRSF10B,RRM2,ITGA6,AGA,TCF3,PLD1,ASAH1,SKP2,MET,FSCN1,THBS2,TFRC,ALCAM,ECT2,UBE2C,KIF20A,NME1,HSPB8,CDK4,GALNT2,IGFBP7,CDKN3,DUSP5,ARF6,CXCR2,TNXB,KIF2C,MMP1,PLOD2,MECOM,KRT17,SLC39A6,NCAPD2,CCDC6,BUB1,FOS,PPT1,LYN,DLGAP5,LGALS3,NDRG2,PTHLH,KLF6,RNF7,CYP3A5,PIM1,HMGA2,MXI1,CEACAM1,RAN…	248
Cancer, Organismal Injury and Abnormalities	tumorigenesis	tumorigenesis of tissue	4.95e-38					SPAG16,CCL20,SLC38A6,HOXB7,APOBEC3B,CCNE2,NUP107,PLAG1,DST,THBS2,ADH1B,ALCAM,ELMO2,FHL1,GBP1,MFSD5,ETFDH,ATP10B,NUAK2,SNRPG,CLDN4,TIPARP,BEX4,PFN2,LY6E,SCNN1B,PFDN4,EPHB4,S100A14,CCDC6,LAMC2,BUB1,MARCKSL1,MAD2L1,PDZD2,DDX60,SYNGR1,EPHX2,TMEM45A,ZWINT,CEACAM1,TIAM1,EPHA1,LCN2,KANK1,TJP3,ALOX15B,SPINK5,TRPS1,PSME4,CBX3,EREG,ETV5,GALNT12,SEC14L1,LSM2,CUL3,KCNS3,RAPGEFL1,FAM189A2,TGM3,TRIP13,PLAUR,ST…	871
Cancer, Organismal Injury and Abnormalities	epithelial cancer	epithelial cancer	7.92e-38					SPAG16,CCL20,SLC38A6,HOXB7,APOBEC3B,CCNE2,NUP107,PLAG1,DST,THBS2,ADH1B,ALCAM,ELMO2,FHL1,GBP1,MFSD5,ETFDH,ATP10B,NUAK2,SNRPG,CLDN4,TIPARP,BEX4,PFN2,LY6E,SCNN1B,PFDN4,EPHB4,S100A14,CCDC6,LAMC2,BUB1,MARCKSL1,MAD2L1,PDZD2,DDX60,SYNGR1,EPHX2,TMEM45A,ZWINT,CEACAM1,TIAM1,EPHA1,LCN2,KANK1,TJP3,ALOX15B,SPINK5,TRPS1,PSME4,CBX3,EREG,ETV5,GALNT12,SEC14L1,LSM2,CUL3,KCNS3,RAPGEFL1,FAM189A2,TGM3,TRIP13,PLAUR,ST…	862
Cancer, Organismal Injury and Abnormalities, Reproductive System Disease	uterine serous papillary cancer	uterine serous papillary cancer	4.08e-37					PRUNE2,COL14A1,TGFBR3,HMMR,SLPI,CXCL12,CCNB2,CDA,SCNN1A,ITGA3,LUM,ACTG2,PDZRN3,FLG,CXCL8,SFRP4,DPT,ITM2A,ESPL1,EPHA1,LCN2,AQP1,AURKA,DES,TPX2,CCNB1,PCP4,IL18,ABCA8,DST,ITPR3,ADH1B,CST6,KIF11,COL3A1,UBE2C,AOC3,CDC20,MYH11,TTK,CDH11,LAMP3,HLF,LMOD1,UCHL1,CCNA2,CLDN4,RGS5,TNXB,MAL,TOP2A,C7,ERBB2,KIF2C,STAT1,TK1,NMU,PPFIA1,PLN,TRIP13,PLAUR,ERBB3,FOXM1,LAMC2,EFNA1,ISG15,BUB1,P2RY14,WWC1,LAMB3,GALE,ANX…	74
Cancer, Organismal Injury and Abnormalities, Reproductive System Disease	mammary tumor	mammary tumor	9.28e-37					MYH10,COL14A1,CRYAB,HMMR,MUC1,CCNB2,NPEPPS,CXCL9,ODC1,ELF3,EIF3B,CSE1L,CXCL1,TBL1XR1,SERPINE1,TMEM97,TYMS,APOBEC3B,CCNE2,JAG2,TNFRSF10B,RRM2,NUP107,KLK12,SKP2,MET,MORC2,DST,FSCN1,MEIS1,ECM1,UBE2C,APOE,NME1,GADD45B,HSPB8,CDK4,HSP90AB1,CLDN4,TNXB,LY6E,IL27RA,KIF2C,MMP1,PRKDC,MECOM,KRT17,SLC39A6,GREM1,S100A14,LAMC2,FOS,YEATS2,LAMB3,LYN,FBXO5,LGALS3,YWHAH,MMP3,NDRG2,EPHX2,PTHLH,KLF6,MMP13,RNF7,ANXA11…	258
Cell Death and Survival	cell death	cell death of tumor cell lines	5.12e-35					CRYAB,HMMR,MUC1,APMAP,ODC1,CSE1L,ADORA2B,TBL1XR1,ITGB4,SERPINE1,CALB1,TYMS,MAP3K9,ADGRL2,TNFRSF10B,RRM2,ITGA6,AGA,TCF3,ASAH1,SKP2,MET,DST,ITPR3,TFRC,ALCAM,UBE2C,DEK,APOE,NME1,GADD45B,HSPB8,IGFBP7,TTK,VRK1,HSP90AB1,MXD1,PDCD6IP,PRKDC,EPHB4,MECOM,SLC39A6,CCDC6,BUB1,FOS,MAD2L1,PPT1,LYN,FBXO5,MAOA,LGALS3,YWHAH,MMP3,ATP2B1,NDRG2,CCT2,KLF6,PTHLH,TSC22D3,PIM1,CAST,MXI1,CEACAM1,GULP1,CXCL8,TIAM1,LCN2,AUR…	234
Cancer, Gastrointestinal Disease, Organismal Injury and Abnormalities	digestive organ tumor	digestive organ tumor	1.13e-34					SPAG16,CCL20,SLC38A6,HOXB7,CCNE2,SPRR2B,NUP107,PLAG1,DST,THBS2,ADH1B,ALCAM,ELMO2,FHL1,GBP1,MFSD5,ETFDH,ATP10B,NUAK2,AQP3,CLDN4,TIPARP,BEX4,PFN2,LY6E,SCNN1B,PFDN4,EPHB4,CCDC6,LAMC2,BUB1,MARCKSL1,MAD2L1,PDZD2,DDX60,EPHX2,TMEM45A,ZWINT,CEACAM1,TIAM1,EPHA1,LCN2,KANK1,TJP3,ALOX15B,SPINK5,TRPS1,PSME4,EREG,CBX3,ETV5,GALNT12,SEC14L1,LSM2,KCNS3,RAPGEFL1,FAM189A2,TGM3,TRIP13,PLAUR,STK3,MAGEA3/MAGEA6,VAT1,A…	819
Cellular Movement	invasion	invasion of cells	1.51e-34					SOCS1,MYH10,TGFBR3,MUC1,ODC1,VEGFA,CXCL10,ITGA3,ELF3,CCNB1IP1,CSE1L,EZR,ITGB4,SERPINE1,APEX1,EYA2,SLC2A1,RRM2,ITGA6,MMP2,TCF3,PLS1,PLD1,SKP2,MET,IFITM3,CTSL,RFC4,FSCN1,BHLHE40,THBS2,ALCAM,EDN3,EPHA2,ECT2,DRAM1,NME1,RAB25,FN1,CEACAM6,ZFP36,GBP1,TRIP10,DUSP6,TNFSF10,TRIO,GALNT2,RUVBL1,NUAK2,ABLIM1,VCAN,CDH11,ENAH,ARF6,HSP90AB1,CLDN4,CXCR2,RHOD,IGF1R,CD24,SH3GLB2,COL18A1,MMP1,PLAT,EGFR,CTSK,EPHB4,PT…	164
Cancer, Organismal Injury and Abnormalities	breast or colorectal cancer	breast or colorectal cancer	3.2e-34					COL14A1,PCDH1,CCNB2,SLC38A6,DIO2,ELF3,HOXB7,EIF3B,CSE1L,APOBEC3B,MAP3K9,CCNE2,ARHGAP10,JAG2,SLC2A1,ITGA6,NUP107,TCF3,DST,ITPR3,THBS2,ALCAM,ELMO2,UBE2C,KIF20A,SERPINB1,FHL1,COL4A5,GADD45B,GBP1,MFSD5,ATP10B,TTK,AQP3,CLDN4,BEX4,LY6E,PFN2,IL27RA,PLOD2,EPHB4,MECOM,GREM1,S100A14,LAMC2,CCDC6,LYPD3,BUB1,MCM3,PDZD2,MAD2L1,MARCKSL1,DDX60,YEATS2,LYN,YWHAH,EPHX2,CCT2,RNF7,FBXO34,PLBD1,ANXA11,IFI44L,CRNN,FNDC…	571
Cancer, Organismal Injury and Abnormalities, Reproductive System Disease	breast or ovarian cancer	breast or ovarian cancer	7.44e-34					MYH10,COL14A1,CRYAB,HMMR,MUC1,CCNB2,NPEPPS,CXCL9,DIO2,ODC1,TMPRSS11D,ELF3,EIF3B,CSE1L,MTHFD2,CXCL1,TBL1XR1,ITGB4,SERPINE1,ALDH3A1,TMEM97,TYMS,APOBEC3B,JAG2,TNFRSF10B,RRM2,NUP107,KLK12,SKP2,MET,DOCK9,EVPL,MORC2,FSCN1,DST,SUPT16H,THBS2,MEIS1,ALCAM,ECM1,ECT2,UBE2C,APOE,NME1,GADD45B,CDK4,HSPB8,CDKN3,DUSP5,HSP90AB1,TIPARP,CLDN4,SORBS1,TNXB,LY6E,ACYP1,IL27RA,MMP1,NMU,PRKDC,MECOM,KRT17,SLC39A6,GREM1,FJX…	336
Organismal Survival	organismal death	organismal death	8.27e-34					MYH10,CRYAB,EHD3,CCNB2,SLC35C1,CXCL9,CSE1L,LUM,MTHFD2,ADORA2B,HS3ST1,ITGB4,SERPINE1,CALB1,CCNE2,ESPL1,JAG2,SLC2A1,ITGA6,AGA,TCF3,COX7A1,MAFF,DES,ASAH1,NEBL,MET,FSCN1,ITPR3,THBS2,TFRC,ECM1,ECT2,KIF20A,APOE,CDK4,HSPB8,COL10A1,NUAK2,CDKN3,ARF6,HSP90AB1,TIPARP,CLDN4,CXCR2,TNXB,LY6E,HEXB,IL27RA,SCNN1B,HEY1,PRKDC,MECOM,GREM1,GPM6B,LAMC2,ISG15,BUB1,FOS,MAD2L1,MARCKSL1,LY96,SERPINH1,PPT1,ATP1A2,LYN,FBXO5…	312
Cell Death and Survival	apoptosis	apoptosis of tumor cell lines	3.42e-33					CRYAB,HMMR,MUC1,ODC1,CSE1L,ADORA2B,TBL1XR1,ITGB4,SERPINE1,CALB1,TYMS,MAP3K9,ADGRL2,TNFRSF10B,RRM2,AGA,TCF3,SKP2,MET,ITPR3,TFRC,ALCAM,APOE,NME1,GADD45B,HSPB8,IGFBP7,TTK,HSP90AB1,MXD1,PDCD6IP,PRKDC,EPHB4,MECOM,SLC39A6,CCDC6,BUB1,MAD2L1,FOS,LYN,FBXO5,MAOA,LGALS3,NDRG2,CCT2,KLF6,PTHLH,TSC22D3,PIM1,CAST,MXI1,CEACAM1,CXCL8,TIAM1,LCN2,AURKA,KLF4,ATAD2,TXNRD1,CCNB1,ITCH,FOSB,DUSP1,TRPS1,IGFBP3,NDC80,HTRA…	198
Organismal Survival	morbidity or mortality	morbidity or mortality	4.75e-33					MYH10,CRYAB,EHD3,CCNB2,SLC35C1,CXCL9,CSE1L,LUM,MTHFD2,ADORA2B,HS3ST1,ITGB4,SERPINE1,CALB1,CCNE2,ESPL1,JAG2,SLC2A1,ITGA6,AGA,TCF3,COX7A1,MAFF,DES,ASAH1,NEBL,MET,FSCN1,ITPR3,THBS2,TFRC,ECM1,ECT2,KIF20A,APOE,SERPINB1,CDK4,HSPB8,COL10A1,NUAK2,CDKN3,ARF6,HSP90AB1,TIPARP,CLDN4,CXCR2,TNXB,LY6E,HEXB,IL27RA,SCNN1B,HEY1,PRKDC,MECOM,GREM1,GPM6B,LAMC2,ISG15,BUB1,FOS,MAD2L1,MARCKSL1,LY96,SERPINH1,PPT1,ATP1A2,…	313
Cancer, Organismal Injury and Abnormalities	serous adenocarcinoma	serous adenocarcinoma	7.08e-33					PRUNE2,COL14A1,TGFBR3,HMMR,MUC1,CCNB2,VEGFA,SCNN1A,ITGA3,ELF3,LUM,TBL1XR1,SFRP4,DPT,ITM2A,ESPL1,JAG2,RRM2,IFITM2,DES,SH3GL1,MET,PCP4,DST,ITPR3,THBS2,TCN1,ADH1B,COL3A1,UBE2C,APOE,FN1,POLQ,KAZN,MYH11,TTK,DNAJA1,CDH11,VCAN,LAMP3,CHEK1,UCHL1,COL5A1,KLK11,HSP90AB1,TIPARP,CLDN4,TNXB,MAL,TOP2A,CD24,LY6E,SORT1,NUP205,KIF2C,EGFR,NMU,PPFIA1,PRKDC,MECOM,LAMC2,EFNA1,ISG15,BUB1,RAD54B,TNS3,PLEKHG6,LAMB3,GALE,…	128
Organismal Injury and Abnormalities	growth	growth of lesion	1.09e-32					SOCS1,LMO2,HMMR,MUC1,MKI67,CXCL9,ODC1,VEGFA,CACYBP,EZR,LUM,CXCL1,SERPINE1,DNMT1,AHR,TNFRSF10B,RRM2,MMP2,PLD1,SKP2,SH3GL1,MET,IFITM3,IRS1,ALCAM,EPHA2,UBE2C,APOE,NME1,FHL1,FN1,ZFP36,PLAGL1,CDK4,SNRPE,TNFSF10,GALNT2,RUVBL1,IGFBP7,VCAN,CHEK1,UCHL1,USO1,ARF6,KAT2B,CLDN4,CXCR2,IGF1R,CD24,IL27RA,COL18A1,MMP1,PLAT,EGFR,CTSK,CXCL11,EPHB4,SLC39A6,GREM1,ACLY,EFNA1,FOS,S100A9,FCER1G,PLAU,MAOA,PHLDA1,LGALS3,S…	150
Cancer, Gastrointestinal Disease, Organismal Injury and Abnormalities	digestive system cancer	digestive system cancer	2.04e-32					SPAG16,CCL20,SLC38A6,HOXB7,CCNE2,SPRR2B,NUP107,PLAG1,DST,THBS2,ADH1B,ALCAM,ELMO2,FHL1,GBP1,MFSD5,ETFDH,ATP10B,NUAK2,AQP3,CLDN4,TIPARP,BEX4,PFN2,LY6E,SCNN1B,PFDN4,EPHB4,CCDC6,LAMC2,BUB1,MARCKSL1,MAD2L1,PDZD2,DDX60,EPHX2,TMEM45A,ZWINT,CEACAM1,TIAM1,EPHA1,LCN2,KANK1,TJP3,ALOX15B,SPINK5,TRPS1,PSME4,EREG,CBX3,ETV5,GALNT12,SEC14L1,LSM2,KCNS3,RAPGEFL1,FAM189A2,TGM3,TRIP13,PLAUR,STK3,MAGEA3/MAGEA6,VAT1,A…	807
Cancer, Organismal Injury and Abnormalities	growth	growth of tumor	3.16e-32					SOCS1,LMO2,HMMR,MUC1,MKI67,CXCL9,ODC1,VEGFA,CACYBP,EZR,LUM,CXCL1,SERPINE1,DNMT1,AHR,TNFRSF10B,RRM2,MMP2,PLD1,SKP2,SH3GL1,MET,IFITM3,IRS1,ALCAM,EPHA2,UBE2C,NME1,FHL1,FN1,ZFP36,PLAGL1,CDK4,SNRPE,TNFSF10,GALNT2,RUVBL1,IGFBP7,VCAN,CHEK1,UCHL1,USO1,ARF6,KAT2B,CLDN4,CXCR2,IGF1R,CD24,IL27RA,COL18A1,MMP1,PLAT,EGFR,CTSK,CXCL11,EPHB4,SLC39A6,GREM1,ACLY,EFNA1,FOS,S100A9,FCER1G,PLAU,MAOA,PHLDA1,LGALS3,SLC7A1…	149
Cancer, Organismal Injury and Abnormalities	urogenital cancer	urogenital cancer	7.06e-32					COL14A1,PCDH1,CCNB2,DIO2,ELF3,CSE1L,APOBEC3B,JAG2,SLC2A1,ITGA6,DST,ITPR3,THBS2,ADH1B,ALCAM,ELMO2,ECT2,UBE2C,KIF20A,SERPINB1,FHL1,COL4A5,GBP1,ATP10B,TTK,SNRPG,TIPARP,CLDN4,MXD1,LY6E,PLOD2,MECOM,GREM1,S100A14,CCDC6,LAMC2,MYO5A,BUB1,MARCKSL1,DDX60,YEATS2,FBXO5,CCT2,RNF7,PER3,ANXA11,IFI44L,CRNN,ZWINT,ACTG2,CEACAM1,CXCL8,TIAM1,TJP2,STK39,EPHA1,LCN2,BAMBI,AURKA,TXNRD1,KANK1,GINS1,SPINK5,KRT24,TRPS1,PSM…	511
Cancer, Gastrointestinal Disease, Organismal Injury and Abnormalities	neoplasia	Gastrointestinal Tract Cancer and Tumors	1.01e-31					COL14A1,PCDH1,CCNB2,SLC38A6,DIO2,ELF3,HOXB7,EIF3B,CSE1L,MAP3K9,SPRR2B,CCNE2,JAG2,ARHGAP10,SLC2A1,ITGA6,NUP107,TCF3,PLAG1,DST,ITPR3,THBS2,ALCAM,ELMO2,UBE2C,KIF20A,SERPINB1,FHL1,COL4A5,ARPC1B,GBP1,COL10A1,MFSD5,ETFDH,TTK,ATP10B,NUAK2,AQP3,CLDN4,BEX4,LY6E,PFN2,IL27RA,SCNN1B,PFDN4,PLOD2,EPHB4,MECOM,GREM1,LAMC2,CCDC6,CSTB,LYPD3,MCM3,MYO5A,BUB1,PDZD2,MAD2L1,MARCKSL1,DDX60,YEATS2,CRIP2,LYN,NDRG2,CCT2,FB…	726
Cancer, Organismal Injury and Abnormalities, Reproductive System Disease	breast cancer	breast cancer	1.2e-31					MYH10,COL14A1,CRYAB,HMMR,MUC1,NPEPPS,CXCL9,ODC1,ELF3,EIF3B,CSE1L,CXCL1,TBL1XR1,SERPINE1,TMEM97,TYMS,APOBEC3B,TNFRSF10B,RRM2,NUP107,KLK12,SKP2,MET,MORC2,DST,FSCN1,MEIS1,ECM1,UBE2C,APOE,NME1,GADD45B,HSPB8,CDK4,HSP90AB1,CLDN4,TNXB,LY6E,IL27RA,MMP1,PRKDC,MECOM,KRT17,SLC39A6,GREM1,S100A14,LAMC2,FOS,YEATS2,LAMB3,LGALS3,YWHAH,MMP3,EPHX2,KLF6,PTHLH,MMP13,RNF7,ANXA11,CYP3A5,PIM1,ADGRG6,AMOTL2,PXDN,FNDC4,H…	233
Cell Morphology	morphology	morphology of cells	1.78e-31					MYH10,CRYAB,EHD3,SPAG16,MUC1,NPEPPS,ODC1,LUM,ITGB4,SERPINE1,CALB1,VPS4B,DPT,ARHGAP10,ESPL1,JAG2,TNFRSF10B,ITGA6,AGA,TCF3,DES,PLD1,ASAH1,SKP2,MET,FSCN1,ITPR3,THBS2,TFRC,ECT2,UBE2C,DEK,APOE,CDK4,COL10A1,IGFBP7,ELF4,ARF6,SORBS1,CXCR2,TNXB,MXD1,HEXB,PFN2,PDCD6IP,KIF2C,HEY1,NMU,PRKDC,MECOM,KRT17,TJP1,TOB1,GPM6B,NCAPD2,CSTB,MYO5A,BUB1,FOS,MARCKSL1,SERPINH1,PPT1,LYN,FBXO5,ST3GAL4,LGALS3,MMP3,PTHLH,RNF7,…	279
Cancer, Organismal Injury and Abnormalities, Respiratory Disease	respiratory system tumor	respiratory system tumor	3.01e-31					CRYAB,MUC1,TYRO3,CCNB2,MKI67,SLC38A6,ODC1,VEGFA,ITGA3,ELF3,EZR,LUM,ADORA2B,CBFB,TBL1XR1,ITGB4,SERPINE1,APEX1,ALDH3A1,AHR,DNMT1,TYMS,SFRP4,APOBEC3B,DPT,MPC1,RRM2,THY1,MMP2,PLOD1,PLS1,SKP2,MET,PCNA,RFC4,ABCC5,ITPR3,THBS2,ALCAM,TCN1,EPHA2,ECT2,NUDT1,UBE2C,KIF20A,ADGRF1,NME1,FHL1,GADD45B,FN1,ZFP36,DUSP6,POLQ,CDK4,SNRPE,TRIO,KAZN,MYH11,SELENBP1,ENAH,UCHL1,KLK11,ARF6,HSP90AB1,CLDN4,NCOA2,CXCR2,ALDH1A3,…	190
Cancer, Organismal Injury and Abnormalities, Respiratory Disease	lung tumor	lung tumor	3.75e-31					MUC1,TYRO3,CCNB2,MKI67,SLC38A6,ODC1,VEGFA,ITGA3,ELF3,EZR,LUM,ADORA2B,CBFB,TBL1XR1,ITGB4,SERPINE1,APEX1,ALDH3A1,AHR,DNMT1,TYMS,SFRP4,APOBEC3B,DPT,MPC1,RRM2,MMP2,PLOD1,PLS1,SKP2,MET,PCNA,RFC4,ABCC5,ITPR3,THBS2,ALCAM,TCN1,EPHA2,ECT2,NUDT1,UBE2C,KIF20A,ADGRF1,NME1,FHL1,GADD45B,FN1,ZFP36,DUSP6,POLQ,CDK4,SNRPE,TRIO,KAZN,MYH11,SELENBP1,ENAH,UCHL1,KLK11,ARF6,HSP90AB1,CLDN4,NCOA2,CXCR2,ALDH1A3,DESI2,TOP2A…	185
Cancer, Organismal Injury and Abnormalities	adenocarcinoma	adenocarcinoma	5.61e-31					SPAG16,SLC38A6,HOXB7,APOBEC3B,CCNE2,NUP107,PLAG1,DST,THBS2,ADH1B,ALCAM,ELMO2,FHL1,GBP1,MFSD5,ETFDH,ATP10B,NUAK2,SNRPG,CLDN4,TIPARP,BEX4,PFN2,LY6E,SCNN1B,PFDN4,EPHB4,CCDC6,LAMC2,BUB1,MARCKSL1,MAD2L1,PDZD2,DDX60,TMEM45A,ZWINT,CEACAM1,TIAM1,EPHA1,LCN2,KANK1,TJP3,ALOX15B,SPINK5,TRPS1,PSME4,EREG,CBX3,ETV5,GALNT12,SEC14L1,KCNS3,RAPGEFL1,FAM189A2,TGM3,TRIP13,PLAUR,STK3,MAGEA3/MAGEA6,VAT1,ACADVL,WWC1,GMD…	780
Cancer, Organismal Injury and Abnormalities	advanced malignant tumor	advanced malignant tumor	6.97e-31					SOCS1,TGFBR3,HMMR,MUC1,TYRO3,CXCL9,SLC38A6,SERPINB2,HOXC10,EN1,VEGFA,ITGA3,CSE1L,EZR,CXCL1,ITGB4,SERPINE1,DNMT1,TYMS,JAG2,TNFRSF10B,RRM2,ITGA6,THY1,MMP2,ADAR,IFITM2,ASAH1,RAB31,PLD1,SKP2,MET,IFITM3,ISLR,PCNA,PSMB2,MEST,FSCN1,IRS1,ITPR3,MEIS1,ALCAM,HPRT1,GLUL,MAGEA11,EPHA2,KIF20A,APOE,NME1,RAB25,FN1,ZFP36,DUSP6,CDK4,IGFBP7,COL4A2,ABLIM1,VCAN,CEACAM5,ENAH,CDKN3,KLK11,ARF6,KAT2B,HSP90AB1,CLDN4,CXCR2…	162
Cancer, Organismal Injury and Abnormalities, Reproductive System Disease	genital tumor	genital tumor	1.11e-30					COL14A1,CCNB2,DIO2,ELF3,CSE1L,APOBEC3B,JAG2,SLC2A1,ITGA6,DST,ITPR3,THBS2,ADH1B,ALCAM,ELMO2,ECT2,UBE2C,KIF20A,SERPINB1,FHL1,COL4A5,GBP1,ATP10B,TTK,CLDN4,TIPARP,LY6E,MECOM,S100A14,CCDC6,LAMC2,MYO5A,BUB1,MARCKSL1,DDX60,YEATS2,LYN,FBXO5,NDRG2,CCT2,RNF7,PER3,ANXA11,IFI44L,ZWINT,ACTG2,CEACAM1,CXCL8,TIAM1,TJP2,EPHA1,LCN2,BAMBI,AURKA,TXNRD1,KANK1,GINS1,SPINK5,KRT24,TRPS1,PSME4,TNS1,PPAT,ETV5,SULF1,LOX,LI…	476
Cancer, Gastrointestinal Disease, Organismal Injury and Abnormalities	gastrointestinal tract cancer	gastrointestinal tract cancer	1.18e-30					COL14A1,PCDH1,CCNB2,SLC38A6,DIO2,ELF3,HOXB7,EIF3B,CSE1L,MAP3K9,SPRR2B,CCNE2,JAG2,ARHGAP10,SLC2A1,ITGA6,NUP107,TCF3,PLAG1,DST,ITPR3,THBS2,ALCAM,ELMO2,UBE2C,KIF20A,SERPINB1,FHL1,COL4A5,ARPC1B,GBP1,COL10A1,MFSD5,ETFDH,TTK,ATP10B,AQP3,CLDN4,BEX4,LY6E,PFN2,SCNN1B,PFDN4,PLOD2,EPHB4,MECOM,LAMC2,CCDC6,CSTB,LYPD3,MCM3,MYO5A,BUB1,PDZD2,MAD2L1,MARCKSL1,DDX60,YEATS2,CRIP2,LYN,CCT2,FBXO34,PER3,PLBD1,IFI44L,AN…	716
Cancer, Organismal Injury and Abnormalities, Reproductive System Disease	tumorigenesis	tumorigenesis of genital organ	2.13e-30					COL14A1,CCNB2,DIO2,ELF3,CSE1L,APOBEC3B,JAG2,SLC2A1,ITGA6,DST,ITPR3,THBS2,ADH1B,ALCAM,ELMO2,ECT2,UBE2C,KIF20A,SERPINB1,FHL1,COL4A5,GBP1,ATP10B,TTK,CLDN4,TIPARP,LY6E,MECOM,S100A14,CCDC6,LAMC2,MYO5A,BUB1,MARCKSL1,DDX60,YEATS2,LYN,FBXO5,NDRG2,CCT2,RNF7,PER3,ANXA11,IFI44L,ZWINT,ACTG2,CEACAM1,CXCL8,TIAM1,TJP2,EPHA1,LCN2,BAMBI,AURKA,TXNRD1,KANK1,GINS1,SPINK5,KRT24,TRPS1,PSME4,TNS1,PPAT,ETV5,SULF1,LOX,LI…	475
Cancer, Organismal Injury and Abnormalities	thoracic neoplasm	thoracic neoplasm	2.97e-30					MUC1,TYRO3,CCNB2,MKI67,SLC38A6,ODC1,VEGFA,ITGA3,ELF3,EZR,LUM,ADORA2B,CBFB,TBL1XR1,ITGB4,SERPINE1,APEX1,ALDH3A1,AHR,DNMT1,TYMS,SFRP4,APOBEC3B,DPT,MPC1,RRM2,MMP2,PLOD1,PLS1,SKP2,MET,PCNA,RFC4,ABCC5,ITPR3,THBS2,ALCAM,TCN1,EPHA2,ECT2,NUDT1,UBE2C,KIF20A,ADGRF1,NME1,FHL1,GADD45B,FN1,ZFP36,DUSP6,POLQ,CDK4,SNRPE,TRIO,KAZN,MYH11,SELENBP1,ENAH,UCHL1,KLK11,ARF6,HSP90AB1,CLDN4,NCOA2,CXCR2,ALDH1A3,DESI2,TOP2A…	186
Cellular Movement	cell movement	cell movement of tumor cell lines	4.79e-30					MYH10,TGFBR3,HMMR,MUC1,ACP1,CCL20,HOMER3,CXCL9,CLIP1,VEGFA,CXCL10,SCNN1A,CSE1L,EZR,ITGB4,SERPINE1,EYA2,AHR,DNMT1,SFRP4,JAG2,SLC2A1,ITGA6,MMP2,FUT6,TCF3,PLD1,MET,IFITM3,CTSL,FSCN1,IRS1,THBS2,ALCAM,EPHA2,ECT2,DRAM1,NME1,FN1,WDR26,ARPC1B,TRIP10,DUSP6,TPD52L1,TNFSF10,TRIO,GALNT2,RUVBL1,IGFBP7,VCAN,CDH11,ENAH,CDKN3,UCHL1,DUSP5,ARF6,CLDN4,IGF1R,CD24,COL18A1,MMP1,ACKR1,PLAT,EGFR,PPFIA1,PLXNA1,CXCL11,PTP…	157
Cancer, Organismal Injury and Abnormalities, Respiratory Disease	lung cancer	lung cancer	9.84e-30					MUC1,TYRO3,CCNB2,MKI67,SLC38A6,ODC1,VEGFA,ITGA3,ELF3,EZR,LUM,ADORA2B,CBFB,TBL1XR1,ITGB4,SERPINE1,APEX1,ALDH3A1,AHR,DNMT1,TYMS,SFRP4,APOBEC3B,DPT,MPC1,RRM2,MMP2,PLOD1,PLS1,SKP2,MET,PCNA,RFC4,ABCC5,ITPR3,THBS2,ALCAM,TCN1,EPHA2,ECT2,NUDT1,UBE2C,KIF20A,ADGRF1,NME1,FHL1,GADD45B,FN1,ZFP36,DUSP6,POLQ,CDK4,TRIO,KAZN,MYH11,SELENBP1,ENAH,UCHL1,KLK11,ARF6,HSP90AB1,CLDN4,NCOA2,CXCR2,ALDH1A3,DESI2,TOP2A,IGF1R…	175
Cancer, Organismal Injury and Abnormalities, Reproductive System Disease	genital tract cancer	genital tract cancer	2.08e-29					COL14A1,CCNB2,DIO2,ELF3,CSE1L,APOBEC3B,JAG2,SLC2A1,ITGA6,DST,ITPR3,THBS2,ADH1B,ALCAM,ELMO2,ECT2,UBE2C,KIF20A,SERPINB1,FHL1,COL4A5,GBP1,ATP10B,TTK,CLDN4,TIPARP,LY6E,MECOM,S100A14,CCDC6,LAMC2,MYO5A,BUB1,MARCKSL1,DDX60,YEATS2,FBXO5,CCT2,RNF7,PER3,ANXA11,IFI44L,ZWINT,ACTG2,CEACAM1,CXCL8,TIAM1,TJP2,EPHA1,LCN2,BAMBI,AURKA,TXNRD1,KANK1,GINS1,SPINK5,KRT24,TRPS1,PSME4,TNS1,PPAT,ETV5,SULF1,LOX,LITAF,EHF,EX…	461
Cancer, Organismal Injury and Abnormalities	thoracic cancer	thoracic cancer	3.99e-29					MUC1,TYRO3,CCNB2,MKI67,SLC38A6,ODC1,VEGFA,ITGA3,ELF3,EZR,LUM,ADORA2B,CBFB,TBL1XR1,ITGB4,SERPINE1,APEX1,ALDH3A1,AHR,DNMT1,TYMS,SFRP4,APOBEC3B,DPT,MPC1,RRM2,MMP2,PLOD1,PLS1,SKP2,MET,PCNA,RFC4,ABCC5,ITPR3,THBS2,ALCAM,TCN1,EPHA2,ECT2,NUDT1,UBE2C,KIF20A,ADGRF1,NME1,FHL1,GADD45B,FN1,ZFP36,DUSP6,POLQ,CDK4,TRIO,KAZN,MYH11,SELENBP1,ENAH,UCHL1,KLK11,ARF6,HSP90AB1,CLDN4,NCOA2,CXCR2,ALDH1A3,DESI2,TOP2A,IGF1R…	176
Cancer, Gastrointestinal Disease, Organismal Injury and Abnormalities	intestinal tumor	intestinal tumor	6.1e-29					COL14A1,PCDH1,CCNB2,SLC38A6,DIO2,ELF3,HOXB7,EIF3B,CSE1L,MAP3K9,CCNE2,JAG2,ARHGAP10,SLC2A1,ITGA6,NUP107,TCF3,DST,ITPR3,THBS2,ALCAM,ELMO2,UBE2C,KIF20A,SERPINB1,FHL1,COL4A5,ARPC1B,GBP1,COL10A1,MFSD5,ETFDH,TTK,ATP10B,NUAK2,AQP3,CLDN4,BEX4,LY6E,PFN2,SCNN1B,PFDN4,PLOD2,EPHB4,MECOM,GREM1,LAMC2,CCDC6,LYPD3,MCM3,MYO5A,BUB1,PDZD2,MAD2L1,MARCKSL1,DDX60,YEATS2,CRIP2,LYN,CCT2,FBXO34,PER3,PLBD1,IFI44L,ANXA11,C…	690
Cell Cycle	cell cycle progression	cell cycle progression	6.49e-29					CENPF,SOCS1,MYH10,DDX11,CRYAB,CDC7,CCNB2,BAZ1A,MKI67,PHACTR4,CLIP1,CXCL10,VEGFA,CCNB1IP1,CSE1L,EZR,ADORA2B,TBL1XR1,ITGB4,ALDH3A1,AHR,DNMT1,TYMS,CCNE2,ADGRL2,ESPL1,TNFRSF10B,CKAP2,TCF3,SKP2,PLAG1,MET,PCNA,TGM1,IRS1,GTSE1,MEIS1,EDN3,SAC3D1,NEK2,PER2,UBE2C,APOE,NME1,GADD45B,ARPC1B,PLAGL1,CDK4,TNFSF10,PRPF4,TTK,VCAN,CHEK1,CDKN3,KAT2B,BANF1,RHOD,MXD1,TOP2A,IGF1R,CD24,KIF2C,PFDN4,CITED2,EGFR,PRKDC,PTPR…	169
Cell Death and Survival	survival	cell survival	7.89e-29					MINPP1,AP2B1,CXCL9,ODC1,ELF3,CSE1L,CXCL1,ADORA2B,SERPINE1,CALB1,TYMS,JAG2,SLC2A1,TNFRSF10B,RRM2,AGA,TCF3,ASAH1,MET,DST,THBS2,ALCAM,APOE,NME1,GADD45B,HSPB8,CDK4,SNRPE,IGFBP7,TTK,VRK1,AQP3,ELF4,DUSP5,HSP90AB1,CLDN4,IL27RA,PFDN4,MMP1,PRKDC,EPHB4,MECOM,MAD2L1,FOS,LYN,FBXO5,AMIGO2,ACTL6A,LGALS3,NDRG2,KLF6,PTHLH,MMP13,RBP1,TSC22D3,GPNMB,PIM1,HMGA2,CEACAM1,CXCL8,LAPTM4B,LCN2,BAMBI,AURKA,KLF4,CCNB1,CBLB,…	205
Cellular Movement	invasion	invasion of tumor cell lines	9.63e-29					TGFBR3,MUC1,VEGFA,ITGA3,ELF3,CSE1L,EZR,ITGB4,APEX1,EYA2,SLC2A1,RRM2,MMP2,PLS1,SKP2,MET,IFITM3,RFC4,FSCN1,ALCAM,EPHA2,ECT2,DRAM1,NME1,RAB25,FN1,ZFP36,GBP1,TRIP10,DUSP6,TNFSF10,GALNT2,TRIO,RUVBL1,ABLIM1,VCAN,CDH11,ENAH,ARF6,CLDN4,RHOD,IGF1R,CD24,SH3GLB2,COL18A1,MMP1,PLAT,EGFR,CTSK,EPHB4,PTPRK,TGFBI,KRT17,TJP1,S100A14,EFNA1,APP,KRT8,S100A9,PLEKHG6,LAMB3,LYN,PLAU,LGALS3,MMP3,FAT1,NDRG2,IL32,KLF6,CXCL…	130
Cancer, Gastrointestinal Disease, Organismal Injury and Abnormalities	large intestine neoplasm	large intestine neoplasm	1.09e-28					COL14A1,PCDH1,CCNB2,SLC38A6,DIO2,ELF3,HOXB7,EIF3B,CSE1L,MAP3K9,CCNE2,JAG2,ARHGAP10,SLC2A1,ITGA6,NUP107,TCF3,DST,ITPR3,THBS2,ALCAM,ELMO2,UBE2C,KIF20A,SERPINB1,FHL1,COL4A5,ARPC1B,GBP1,COL10A1,MFSD5,ETFDH,TTK,ATP10B,AQP3,CLDN4,BEX4,LY6E,PFN2,SCNN1B,PFDN4,PLOD2,EPHB4,MECOM,LAMC2,CCDC6,LYPD3,MCM3,MYO5A,BUB1,PDZD2,MAD2L1,MARCKSL1,DDX60,YEATS2,CRIP2,LYN,CCT2,FBXO34,PER3,PLBD1,IFI44L,ANXA11,CRNN,FNDC4,TM…	687
Cancer, Organismal Injury and Abnormalities	malignant solid tumor	advanced malignant solid tumor	4.64e-28					TGFBR3,HMMR,MUC1,TYRO3,CXCL9,SLC38A6,HOXC10,VEGFA,EN1,CSE1L,SERPINE1,TYMS,JAG2,TNFRSF10B,RRM2,MMP2,ADAR,IFITM2,RAB31,SKP2,MET,ISLR,PSMB2,MEST,IRS1,ITPR3,MEIS1,GLUL,MAGEA11,EPHA2,KIF20A,RAB25,FN1,ZFP36,DUSP6,CDK4,IGFBP7,COL4A2,VCAN,CEACAM5,ENAH,CDKN3,KLK11,ARF6,KAT2B,HSP90AB1,CLDN4,BEX4,TOP2A,IGF1R,CD24,SORT1,COL18A1,MMP1,PLAT,EGFR,PLOD2,MECOM,EPB41L4B,EFNA1,KRT8,LAMB3,UPK3B,LYN,PTK6,PLAU,SEMA3C,F…	125
Cancer, Gastrointestinal Disease, Organismal Injury and Abnormalities	malignant neoplasm of large intestine	malignant neoplasm of large intestine	8e-28					COL14A1,PCDH1,CCNB2,SLC38A6,DIO2,ELF3,HOXB7,EIF3B,CSE1L,MAP3K9,CCNE2,JAG2,ARHGAP10,SLC2A1,ITGA6,NUP107,TCF3,DST,ITPR3,THBS2,ALCAM,ELMO2,UBE2C,KIF20A,SERPINB1,FHL1,COL4A5,ARPC1B,GBP1,COL10A1,MFSD5,ETFDH,TTK,ATP10B,AQP3,CLDN4,BEX4,LY6E,PFN2,SCNN1B,PFDN4,PLOD2,EPHB4,MECOM,LAMC2,CCDC6,LYPD3,MCM3,MYO5A,BUB1,PDZD2,MAD2L1,MARCKSL1,DDX60,YEATS2,CRIP2,LYN,CCT2,FBXO34,PER3,PLBD1,IFI44L,ANXA11,CRNN,FNDC4,TM…	682
Cellular Movement	migration	migration of tumor cell lines	1.13e-27					MYH10,TGFBR3,HMMR,MUC1,CCL20,CXCL9,VEGFA,CXCL10,SCNN1A,CSE1L,EZR,ITGB4,SERPINE1,EYA2,DNMT1,AHR,SFRP4,SLC2A1,ITGA6,MMP2,TCF3,PLD1,MET,IFITM3,CTSL,IRS1,FSCN1,THBS2,ALCAM,EPHA2,ECT2,NME1,FN1,WDR26,TRIP10,DUSP6,TPD52L1,TNFSF10,TRIO,GALNT2,RUVBL1,IGFBP7,VCAN,CDH11,ENAH,CDKN3,DUSP5,ARF6,CLDN4,IGF1R,CD24,COL18A1,MMP1,PLAT,EGFR,PPFIA1,PLXNA1,CXCL11,PTPRK,TGFBI,LAMC2,APP,KRT8,S100A9,LAMB3,LYN,PLAU,PHLDA1,…	134
Cancer, Organismal Injury and Abnormalities	metastasis	metastasis	1.3e-27					SOCS1,TGFBR3,HMMR,MUC1,TYRO3,CXCL9,SLC38A6,HOXC10,SERPINB2,VEGFA,EN1,ITGA3,CSE1L,EZR,CXCL1,ITGB4,SERPINE1,DNMT1,TYMS,TNFRSF10B,RRM2,ITGA6,THY1,MMP2,ADAR,RAB31,PLD1,ASAH1,SKP2,MET,IFITM3,ISLR,PCNA,PSMB2,MEST,FSCN1,IRS1,ITPR3,MEIS1,ALCAM,HPRT1,GLUL,EPHA2,KIF20A,APOE,NME1,RAB25,FN1,ZFP36,DUSP6,CDK4,IGFBP7,COL4A2,ABLIM1,VCAN,CEACAM5,ENAH,ARF6,HSP90AB1,CLDN4,CXCR2,BEX4,TOP2A,IGF1R,CD24,COL18A1,MMP1,PL…	146
Cancer, Organismal Injury and Abnormalities, Respiratory Disease	carcinoma	carcinoma in lung	1.69e-27					MUC1,TYRO3,CCNB2,MKI67,SLC38A6,ODC1,VEGFA,ITGA3,ELF3,EZR,LUM,ADORA2B,CBFB,TBL1XR1,ITGB4,SERPINE1,APEX1,ALDH3A1,AHR,TYMS,SFRP4,APOBEC3B,DPT,MPC1,RRM2,MMP2,PLOD1,PLS1,SKP2,MET,PCNA,RFC4,ABCC5,ITPR3,ALCAM,TCN1,EPHA2,ECT2,NUDT1,UBE2C,KIF20A,NME1,FN1,GADD45B,ZFP36,DUSP6,POLQ,CDK4,TRIO,MYH11,SELENBP1,UCHL1,KLK11,HSP90AB1,CLDN4,NCOA2,CXCR2,ALDH1A3,TOP2A,IGF1R,LY6E,CD24,PFN2,MMP1,EGFR,IVL,EPHB4,MECOM,TGF…	152
Cancer, Gastrointestinal Disease, Organismal Injury and Abnormalities	intestinal cancer	intestinal cancer	1.74e-27					COL14A1,PCDH1,CCNB2,SLC38A6,DIO2,ELF3,HOXB7,EIF3B,CSE1L,MAP3K9,CCNE2,JAG2,ARHGAP10,SLC2A1,ITGA6,NUP107,TCF3,DST,ITPR3,THBS2,ALCAM,ELMO2,UBE2C,KIF20A,SERPINB1,FHL1,COL4A5,ARPC1B,GBP1,COL10A1,MFSD5,ETFDH,TTK,ATP10B,AQP3,CLDN4,BEX4,LY6E,PFN2,SCNN1B,PFDN4,PLOD2,EPHB4,MECOM,LAMC2,CCDC6,LYPD3,MCM3,MYO5A,BUB1,PDZD2,MAD2L1,MARCKSL1,DDX60,YEATS2,CRIP2,LYN,CCT2,FBXO34,PER3,PLBD1,IFI44L,ANXA11,CRNN,FNDC4,TM…	683
Cancer, Organismal Injury and Abnormalities	pelvic cancer	pelvic cancer	6.94e-27					COL14A1,CCNB2,DIO2,ELF3,CSE1L,APOBEC3B,JAG2,SLC2A1,ITGA6,DST,ITPR3,THBS2,ADH1B,ALCAM,ELMO2,ECT2,UBE2C,KIF20A,SERPINB1,FHL1,COL4A5,GBP1,ATP10B,TTK,CLDN4,TIPARP,LY6E,PLOD2,MECOM,CCDC6,LAMC2,MYO5A,BUB1,MARCKSL1,PDZD2,DDX60,YEATS2,FBXO5,CCT2,RNF7,PER3,ANXA11,IFI44L,ZWINT,ACTG2,CEACAM1,CXCL8,TIAM1,TJP2,STK39,EPHA1,LCN2,BAMBI,AURKA,TXNRD1,KANK1,GINS1,SPINK5,KRT24,TRPS1,PSME4,TNS1,PPAT,ETV5,SULF1,LOX,LI…	474
Cancer, Organismal Injury and Abnormalities	pelvic tumor	pelvic tumor	1.33e-26					COL14A1,CCNB2,DIO2,ELF3,CSE1L,APOBEC3B,JAG2,SLC2A1,ITGA6,DST,ITPR3,THBS2,ADH1B,ALCAM,ELMO2,ECT2,UBE2C,KIF20A,SERPINB1,FHL1,COL4A5,GBP1,ATP10B,TTK,CLDN4,TIPARP,LY6E,PLOD2,MECOM,CCDC6,LAMC2,MYO5A,BUB1,MARCKSL1,PDZD2,DDX60,YEATS2,FBXO5,CCT2,RNF7,PER3,ANXA11,IFI44L,ZWINT,ACTG2,CEACAM1,CXCL8,TIAM1,TJP2,STK39,EPHA1,LCN2,BAMBI,AURKA,TXNRD1,KANK1,GINS1,SPINK5,KRT24,TRPS1,PSME4,TNS1,PPAT,ETV5,SULF1,LOX,LI…	475
Cancer, Organismal Injury and Abnormalities, Respiratory Disease	non-small cell lung cancer	non-small cell lung cancer	2.56e-26					TYRO3,CCNB2,MKI67,SLC38A6,VEGFA,ITGA3,ELF3,EZR,LUM,ADORA2B,CBFB,TBL1XR1,ITGB4,SERPINE1,APEX1,ALDH3A1,AHR,TYMS,SFRP4,APOBEC3B,DPT,MPC1,RRM2,MMP2,PLOD1,PLS1,MET,PCNA,RFC4,ABCC5,ITPR3,ALCAM,TCN1,EPHA2,ECT2,NUDT1,UBE2C,KIF20A,NME1,FN1,GADD45B,DUSP6,POLQ,CDK4,TRIO,MYH11,SELENBP1,UCHL1,KLK11,HSP90AB1,CLDN4,NCOA2,ALDH1A3,TOP2A,IGF1R,LY6E,CD24,PFN2,EGFR,IVL,EPHB4,MECOM,TGFBI,ACOX1,EPB41L4B,PAICS,CDK1,MAD…	144
Cancer, Gastrointestinal Disease, Organismal Injury and Abnormalities	gastrointestinal carcinoma	gastrointestinal carcinoma	3.56e-26					COL14A1,PCDH1,SLC38A6,DIO2,ELF3,HOXB7,EIF3B,CSE1L,MAP3K9,CCNE2,JAG2,ARHGAP10,SLC2A1,ITGA6,NUP107,TCF3,PLAG1,DST,ITPR3,THBS2,ALCAM,ELMO2,UBE2C,KIF20A,SERPINB1,FHL1,COL4A5,ARPC1B,GBP1,COL10A1,MFSD5,ETFDH,TTK,ATP10B,CLDN4,BEX4,LY6E,PFN2,SCNN1B,PFDN4,PLOD2,EPHB4,MECOM,LAMC2,CCDC6,LYPD3,MYO5A,BUB1,PDZD2,MAD2L1,MARCKSL1,DDX60,YEATS2,CRIP2,LYN,CCT2,FBXO34,PER3,PLBD1,IFI44L,ANXA11,CRNN,FNDC4,TMEM45A,ACTG…	675
Cancer, Hematological Disease, Organismal Injury and Abnormalities	lymphohematopoietic neoplasia	lymphohematopoietic neoplasia	1.64e-25					MYH10,CRYAB,HMMR,MUC1,CCNB2,CCL20,NPEPPS,CXCL9,CLIP1,ODC1,SMYD3,CSE1L,LUM,CLCA4,CXCL1,HS3ST1,TBL1XR1,ITGB4,SERPINE1,TYMS,DPT,ESPL1,JAG2,TNFRSF10B,RRM2,MSMO1,TCF3,DES,SKP2,CTSL,DST,MEIS1,TFRC,DEK,APOE,NME1,RAB25,COL4A5,GADD45B,RSAD2,CDK4,SNRPE,IGFBP7,NUAK2,DUSP5,HSP90AB1,TNXB,LY6E,IL27RA,KIF2C,MMP1,HEY1,PLOD2,PRKDC,MECOM,TJP1,TOB1,MLF1,LAMC2,ISG15,FOS,PDZD2,DDX60,SERPINH1,LAMB3,DOPEY2,ATP1A2,LYN,S…	298
Cancer, Gastrointestinal Disease, Organismal Injury and Abnormalities	colorectal neoplasia	colorectal neoplasia	4.44e-25					PCDH1,CCNB2,SLC38A6,DIO2,ELF3,HOXB7,CSE1L,MAP3K9,CCNE2,ARHGAP10,JAG2,SLC2A1,ITGA6,NUP107,TCF3,DST,ITPR3,THBS2,ALCAM,ELMO2,UBE2C,KIF20A,SERPINB1,FHL1,COL4A5,GBP1,MFSD5,ATP10B,TTK,AQP3,CLDN4,BEX4,PFN2,PLOD2,EPHB4,MECOM,CCDC6,LYPD3,BUB1,MCM3,PDZD2,MAD2L1,MARCKSL1,DDX60,LYN,CCT2,FBXO34,PLBD1,ANXA11,IFI44L,CRNN,FNDC4,ZWINT,CEACAM1,CXCL8,STK39,LCN2,AURKA,TXNRD1,KIAA0907,KANK1,TJP3,SPINK5,GINS1,TRPS1,PS…	500
Cellular Development	differentiation	differentiation of cells	1.04e-24					SPRR1A,MUC1,NPEPPS,PANX1,ODC1,CACYBP,ELF3,HOXB7,LUM,CXCL1,ADORA2B,TBL1XR1,APOBEC3B,JAG2,TNFRSF10B,ITGA6,TCF3,MAFF,DES,PLD1,ASAH1,MET,EVPL,FSCN1,THBS2,MEIS1,TFRC,ALCAM,ECT2,DEK,SERPINB1,APOE,NME1,GADD45B,RSAD2,CDK4,COL10A1,IGFBP7,ELF4,AQP3,DUSP5,ARF6,HSP90AB1,TIPARP,CXCR2,MXD1,PFN2,LY6E,IL27RA,MMP1,HEY1,PRKDC,IVL,MLLT11,EPHB4,MECOM,GREM1,TOB1,MLF1,ISG15,MYO5A,MMD,FOS,LAMB3,LYN,LBH,LGALS3,MMP3,NDRG…	275
Cancer, Organismal Injury and Abnormalities	metastatic solid tumor	metastatic solid tumor	1.35e-24					HMMR,TGFBR3,MUC1,TYRO3,CXCL9,SLC38A6,HOXC10,VEGFA,EN1,CSE1L,SERPINE1,TYMS,TNFRSF10B,RRM2,MMP2,ADAR,RAB31,SKP2,MET,ISLR,PSMB2,IRS1,MEST,ITPR3,MEIS1,GLUL,EPHA2,KIF20A,RAB25,FN1,ZFP36,DUSP6,CDK4,IGFBP7,COL4A2,CEACAM5,ENAH,ARF6,HSP90AB1,CLDN4,BEX4,TOP2A,IGF1R,CD24,COL18A1,MMP1,EGFR,PLAT,PLOD2,EPB41L4B,KRT8,LAMB3,LYN,PTK6,PLAU,FBN2,DLGAP5,SLC7A11,LGALS3,MMP3,KLF6,SLPI,CXCL12,AURKB,TUBB,PBK,PTK2,CYP3A5…	108
Organismal Survival	survival	survival of organism	6.81e-24					SOCS1,CRYAB,ETHE1,CDC7,MKI67,CXCL9,DIO2,ODC1,VEGFA,CXCL10,ITGA3,PRDM1,ADORA2B,SERPINE1,APEX1,DNMT1,AHR,TYMS,SLC2A1,MMP2,TCF3,PLD1,ASAH1,SKP2,STIP1,THBS2,GLUL,EPHA2,COL3A1,APOE,NME1,RSAD2,TNFSF10,CHEK1,ELF4,ARF6,NCOA2,CXCR2,TOP2A,IGF1R,BID,CD24,COL18A1,PLAT,EGFR,HOXD11,PRKDC,CXCL11,APP,FOS,MARCKSL1,RAD54B,LY96,S100A9,MCM2,CH25H,NDRG2,EPHX2,IFI16,PTHLH,KLF6,CXCL12,AURKB,CDA,CYP3A5,PIM1,CAST,ACTG2,H…	124
Cell Death and Survival	cell viability	cell viability	7.06e-24					SOCS1,MINPP1,AP2B1,CDC7,HBA1/HBA2,CXCL9,SERPINB2,EN1,CXCL10,VEGFA,ELF3,EZR,CXCL1,PRDM1,CBFB,CALB1,SERPINE1,APEX1,AHR,DNMT1,TYMS,JAG2,SLC2A1,TNFRSF10B,RRM2,AGA,TCF3,ADAR,ASAH1,MET,PCNA,DST,BHLHE40,MBD4,THBS2,RAB11A,EPHA2,APOE,NME1,GADD45B,FN1,INPP1,ZFP36,PLAGL1,DUSP6,HSPB8,SNRPE,TNFSF10,KAZN,IGFBP7,MYH11,TTK,VCAN,CEACAM5,CHEK1,UCHL1,VRK1,ELF4,AQP3,DUSP5,HSP90AB1,CLDN4,IGF1R,BID,CD24,IL27RA,PLAC8,P…	185
Cancer, Hematological Disease, Organismal Injury and Abnormalities	hematological neoplasia	hematological neoplasia	1.21e-23					MYH10,CRYAB,MUC1,CCNB2,CCL20,NPEPPS,CXCL9,CLIP1,ODC1,SMYD3,CSE1L,LUM,CLCA4,CXCL1,HS3ST1,TBL1XR1,ITGB4,SERPINE1,TYMS,DPT,ESPL1,JAG2,TNFRSF10B,RRM2,MSMO1,TCF3,DES,SKP2,CTSL,DST,MEIS1,TFRC,DEK,NME1,RAB25,COL4A5,GADD45B,RSAD2,CDK4,SNRPE,IGFBP7,NUAK2,DUSP5,HSP90AB1,TNXB,LY6E,IL27RA,KIF2C,MMP1,HEY1,PLOD2,PRKDC,MECOM,TJP1,TOB1,MLF1,LAMC2,ISG15,FOS,PDZD2,DDX60,SERPINH1,DOPEY2,ATP1A2,LYN,SEMA3C,NDRG2,KLF6…	291
Cellular Growth and Proliferation	colony formation	colony formation	4.92e-23					SOCS1,MUC1,TYRO3,VEGFA,CXCL10,ELF3,HOXB7,EZR,LUM,ITGB4,SERPINE1,ALDH3A1,RRM2,MMP2,MET,IFITM3,IRS1,EPHA2,UBE2C,NME1,GADD45B,DUSP6,PLAGL1,TNFSF10,RUVBL1,IGFBP7,CEACAM5,VCAN,CHEK1,DUSP5,KAT2B,CLDN4,MXD1,IGF1R,SH3GLB2,EGFR,MLLT11,MECOM,MAD2L1,FOS,KRT8,PTK6,PLAU,PHLDA1,LGALS3,IFI16,IL32,KLF6,PTHLH,CXCL12,SLPI,PBK,CDA,PTK2,SIVA1,PIM1,POSTN,MGLL,HMGA2,CEACAM1,TIAM1,SPP1,LAPTM4B,RRAD,BAMBI,KLF4,SLC3A2,CC…	102
Cancer, Organismal Injury and Abnormalities, Reproductive System Disease	female genital neoplasm	female genital neoplasm	1.9e-22					COL14A1,CCNB2,DIO2,ELF3,CSE1L,APOBEC3B,JAG2,ITGA6,DST,THBS2,ITPR3,ADH1B,ALCAM,ECT2,UBE2C,KIF20A,FHL1,COL4A5,GBP1,ATP10B,TTK,CLDN4,TIPARP,MECOM,CCDC6,LAMC2,MYO5A,BUB1,MARCKSL1,YEATS2,DDX60,LYN,FBXO5,RNF7,PER3,IFI44L,ACTG2,CXCL8,TJP2,EPHA1,LCN2,AURKA,TXNRD1,GINS1,SPINK5,TRPS1,KRT24,PSME4,TNS1,ETV5,LOX,SULF1,EXT1,E2F3,SEC14L1,NRG1,KCNS3,TNC,DHCR7,FAM189A2,ERBB2,STAT1,TGM3,TRIP13,TP63,PLAUR,STK3,BIRC…	407
Cancer, Gastrointestinal Disease, Organismal Injury and Abnormalities	colorectal cancer	colorectal cancer	2.62e-22					PCDH1,CCNB2,SLC38A6,DIO2,ELF3,HOXB7,CSE1L,MAP3K9,CCNE2,ARHGAP10,JAG2,SLC2A1,ITGA6,NUP107,TCF3,DST,ITPR3,THBS2,ALCAM,ELMO2,UBE2C,KIF20A,SERPINB1,FHL1,COL4A5,GBP1,MFSD5,ATP10B,TTK,AQP3,CLDN4,BEX4,PFN2,PLOD2,EPHB4,MECOM,CCDC6,LYPD3,BUB1,MCM3,MARCKSL1,MAD2L1,PDZD2,DDX60,LYN,CCT2,FBXO34,PLBD1,ANXA11,IFI44L,CRNN,FNDC4,ZWINT,CEACAM1,CXCL8,STK39,LCN2,AURKA,TXNRD1,KIAA0907,KANK1,TJP3,GINS1,SPINK5,TRPS1,PS…	486
Cancer, Organismal Injury and Abnormalities, Reproductive System Disease	tumorigenesis	tumorigenesis of reproductive tract	3.11e-22					COL14A1,CCNB2,DIO2,ELF3,CSE1L,APOBEC3B,JAG2,ITGA6,DST,THBS2,ITPR3,ADH1B,ALCAM,ECT2,UBE2C,KIF20A,FHL1,COL4A5,GBP1,ATP10B,TTK,CLDN4,TIPARP,MECOM,CCDC6,LAMC2,BUB1,MYO5A,MARCKSL1,YEATS2,DDX60,LYN,FBXO5,RNF7,PER3,IFI44L,ACTG2,CXCL8,TJP2,EPHA1,LCN2,AURKA,TXNRD1,GINS1,SPINK5,TRPS1,KRT24,PSME4,TNS1,ETV5,LOX,SULF1,EXT1,E2F3,SEC14L1,NRG1,KCNS3,TNC,DHCR7,FAM189A2,ERBB2,STAT1,TGM3,TRIP13,TP63,PLAUR,STK3,BIRC…	406
Cancer, Gastrointestinal Disease, Organismal Injury and Abnormalities	oral cancer	oral cancer	6.25e-22					CRYAB,ITGA8,CXCL12,VEGFA,CXCL10,EZR,CXCL1,MGLL,SERPINE1,HMGA2,TYMS,CXCL8,TIAM1,SPRR2B,DPT,COL4A1,MPC1,RRM2,ITGA6,INHBA,MET,TRAM2,ADAM12,RND3,DUSP1,IL1RN,IGFBP3,HSP90AA1,EREG,S100P,SULF1,FN1,COL10A1,PPP1CB,TNFSF10,TNC,RASAL1,HSP90AB1,TIMP1,PDLIM5,ANXA1,ASPN,LY6E,MMP11,ERBB2,MMP12,EGFR,PLOD2,TP63,BGN,MMP10,ERBB3,LAMC2,BIRC5,COL1A1,S100A9,PITX1,COL11A1,PLAU,CTSC,DSG2,LGALS1	62
Cancer, Hematological Disease, Organismal Injury and Abnormalities	lymphohematopoietic cancer	lymphohematopoietic cancer	8.26e-22					MYH10,CRYAB,HMMR,MUC1,CCL20,NPEPPS,CXCL9,CLIP1,ODC1,SMYD3,CSE1L,LUM,CLCA4,CXCL1,HS3ST1,TBL1XR1,ITGB4,SERPINE1,TYMS,DPT,ESPL1,TNFRSF10B,RRM2,MSMO1,TCF3,DES,SKP2,CTSL,DST,MEIS1,DEK,APOE,NME1,RAB25,COL4A5,GADD45B,RSAD2,CDK4,SNRPE,IGFBP7,NUAK2,DUSP5,HSP90AB1,TNXB,LY6E,KIF2C,MMP1,HEY1,PRKDC,MECOM,TJP1,TOB1,MLF1,LAMC2,ISG15,FOS,PDZD2,DDX60,SERPINH1,LAMB3,DOPEY2,ATP1A2,LYN,NDRG2,KLF6,CYP2C9,PER3,GPX3,SL…	281
Cancer, Organismal Injury and Abnormalities	neoplasia	Lymphoid Cancer and Tumors	1.87e-21					MYH10,HMMR,MUC1,CCNB2,CCL20,NPEPPS,CXCL9,CLIP1,ODC1,SMYD3,CSE1L,LUM,CLCA4,HS3ST1,TBL1XR1,ITGB4,SERPINE1,TYMS,DPT,ESPL1,TNFRSF10B,RRM2,MSMO1,TCF3,DES,SKP2,DST,TFRC,DEK,APOE,RAB25,COL4A5,GADD45B,RSAD2,CDK4,SNRPE,IGFBP7,NUAK2,DUSP5,HSP90AB1,TNXB,LY6E,MMP1,HEY1,PRKDC,MECOM,TJP1,TOB1,MLF1,LAMC2,ISG15,PDZD2,DDX60,SERPINH1,LAMB3,DOPEY2,ATP1A2,LYN,NDRG2,KLF6,CYP2C9,PER3,GPX3,SLC16A7,IFI44L,CYP3A5,PIM1,CR…	272
Cell Cycle	mitosis	mitosis	1.94e-21					CENPF,DLGAP5,SOCS1,MYH10,PTHLH,CDC7,CCNB2,BAZ1A,MKI67,TUBB,AURKB,CLIP1,STMN1,CXCL10,VEGFA,CCNB1IP1,CSE1L,ADORA2B,TBL1XR1,ZWINT,CEACAM1,AHR,STIL,ESPL1,ADGRL2,SPP1,KIF18B,KIF4A,CKAP2,AURKA,INHBA,TPX2,SKP2,CCNB1,MET,RPA3,IRS1,IGFBP3,NDC80,EDN3,SAC3D1,NEK2,EREG,KIF11,BUB3,UBE2C,PEBP1,APOE,DYNLT3,GADD45B,CDC20,ARPC1B,RBBP8,PRPF4,E2F3,TTK,VCAN,CHEK1,CUX1,CDKN3,CDC25B,CUL3,NRG1,TNC,SHC1,CCNA2,GMNN,TOP2A…	92
Cancer, Gastrointestinal Disease, Organismal Injury and Abnormalities	metastatic intestinal tumor	metastatic intestinal tumor	1.96e-21					DLGAP5,LGALS3,SLC7A11,MMP3,TGFBR3,SLPI,CXCL12,SLC38A6,AURKB,PBK,HOXC10,VEGFA,EN1,CSE1L,PDZRN3,SERPINE1,AIM1,TYMS,FST,COL4A1,LCN2,RRM2,MMP2,RAB31,MET,ISLR,COL6A3,ACKR3,MEST,IRS1,ITPR3,MEIS1,LAMA3,HSP90AA1,SYNPO2L,NUAK1,GLUL,CRABP2,HTRA1,EPHA2,S100P,KIF20A,EPB41L3,DUSP6,IGFBP7,COL4A2,CEACAM5,HMOX1,HSP90AB1,CLDN4,BEX4,ERBB2,PLAT,PRNP,EGFR,PLOD2,ERBB3,UMPS,EMP1,LYN,PLAU,DSG2,MMP9,FBN2	64
Cell Cycle	interphase	interphase	2.9e-21					CDC7,VEGFA,KRT13,CSE1L,DNMT1,AHR,TYMS,CCNE2,TOPBP1,ITGA6,TCF3,SKP2,MET,PCNA,BHLHE40,IRS1,MBD4,TFRC,EDN3,APOE,FN1,GADD45B,TPD52L1,CDK4,IGFBP7,CHEK1,CDKN3,ELF4,DESI2,MXD1,TOP2A,IGF1R,BID,MCM10,PLAC8,EGFR,PRKDC,CDK1,APP,BUB1,MCM3,FOS,MAD2L1,MCM2,TF,FBXO5,PLAU,LGALS3,IFI16,KLF6,PTHLH,PBX1,CXCL12,MELK,LMNB1,PTK2,CAMK2N1,PIM1,ITGAV,HMGA2,MXI1,SPP1,AURKA,KLF4,INHBA,CCNB1,NASP,CCNG2,ALOX15B,DUSP1,IGFBP3,…	111
Cancer, Gastrointestinal Disease, Organismal Injury and Abnormalities	intestinal carcinoma	intestinal carcinoma	3.03e-21					COL14A1,PCDH1,SLC38A6,DIO2,ELF3,HOXB7,EIF3B,CSE1L,MAP3K9,CCNE2,JAG2,ARHGAP10,SLC2A1,ITGA6,NUP107,TCF3,DST,ITPR3,THBS2,ALCAM,ELMO2,UBE2C,KIF20A,SERPINB1,FHL1,COL4A5,ARPC1B,GBP1,COL10A1,MFSD5,ETFDH,TTK,ATP10B,CLDN4,BEX4,LY6E,PFN2,SCNN1B,PFDN4,PLOD2,EPHB4,MECOM,LAMC2,CCDC6,LYPD3,MYO5A,BUB1,PDZD2,MAD2L1,MARCKSL1,DDX60,YEATS2,CRIP2,LYN,CCT2,FBXO34,PER3,PLBD1,ANXA11,IFI44L,CRNN,FNDC4,TMEM45A,ACTG2,ZWIN…	631
Cancer, Organismal Injury and Abnormalities	adenoma	adenoma	4.34e-21					MINPP1,CRYAB,MUC1,ETHE1,CCNB2,ODC1,VEGFA,ELF3,TBL1XR1,DNMT1,AHR,DPT,JAG2,SLC2A1,RRM2,ITGA6,THY1,IFITM2,PLAG1,NEBL,MET,IFITM3,ISLR,THBS2,GLUL,TCN1,EDN3,NUDT1,APOE,CEACAM6,POLQ,TPD52L1,CDK4,RUVBL1,NUAK2,VCAN,COL5A1,KLK11,CEACAM7,HSP90AB1,TOP2A,CD24,LY6E,BID,SORT1,EGFR,MECOM,CDK1,FOS,LAMB3,UPK3B,ANXA3,SEMA3C,PHLDA1,FAM60A,LGALS3,MMP3,SLPI,GPX3,POSTN,SLC39A4,HMGA2,SPP1,POLE2,LCN2,INHBA,CCNB1,TRAM2,AB…	101
Cancer, Organismal Injury and Abnormalities, Reproductive System Disease	female genital tract cancer	female genital tract cancer	5.01e-21					COL14A1,CCNB2,DIO2,ELF3,CSE1L,APOBEC3B,JAG2,ITGA6,DST,THBS2,ITPR3,ADH1B,ALCAM,ECT2,UBE2C,KIF20A,FHL1,COL4A5,GBP1,ATP10B,TTK,CLDN4,TIPARP,MECOM,CCDC6,LAMC2,BUB1,MYO5A,MARCKSL1,YEATS2,DDX60,FBXO5,RNF7,PER3,ACTG2,CXCL8,TJP2,EPHA1,LCN2,AURKA,TXNRD1,GINS1,SPINK5,TRPS1,KRT24,PSME4,TNS1,ETV5,LOX,SULF1,EXT1,E2F3,SEC14L1,NRG1,KCNS3,TNC,DHCR7,FAM189A2,ERBB2,STAT1,TGM3,TRIP13,TP63,PLAUR,STK3,BIRC5,UMPS,FANC…	390
Cellular Movement	migration	migration of tumor cells	6.51e-21					SOCS1,LGALS3,HMMR,SLPI,CXCL12,MMP13,SERPINB2,PTK2,VEGFA,CXCL10,ITGA3,CSE1L,EZR,LUM,POSTN,CXCL1,MGLL,SERPINE1,CLCN3,PRSS3,CEACAM1,CXCL8,TIAM1,SPP1,MMP2,GSN,TUSC3,KLF4,MET,DUSP1,ALCAM,CST6,EPHA2,S100P,SH3BP4,FN1,VCAN,TNC,RAB5A,TIMP1,IGF1R,ERBB2,COL18A1,EGFR,CXCL11,TP63,PLAUR,ERBB3,FOXM1,CDK1,LYN,SPARC,PLAU,DSG2,MMP9	55
Cancer, Gastrointestinal Disease, Organismal Injury and Abnormalities	large intestine carcinoma	large intestine carcinoma	8.88e-21					COL14A1,PCDH1,SLC38A6,DIO2,ELF3,HOXB7,EIF3B,CSE1L,MAP3K9,CCNE2,JAG2,ARHGAP10,SLC2A1,ITGA6,NUP107,TCF3,DST,ITPR3,THBS2,ALCAM,ELMO2,UBE2C,KIF20A,SERPINB1,FHL1,COL4A5,ARPC1B,GBP1,COL10A1,MFSD5,ETFDH,TTK,ATP10B,CLDN4,BEX4,LY6E,PFN2,SCNN1B,PFDN4,PLOD2,EPHB4,MECOM,LAMC2,CCDC6,LYPD3,MYO5A,BUB1,PDZD2,MARCKSL1,DDX60,YEATS2,CRIP2,LYN,CCT2,FBXO34,PER3,PLBD1,ANXA11,IFI44L,CRNN,FNDC4,TMEM45A,ACTG2,ZWINT,CEACA…	628
Cancer, Organismal Injury and Abnormalities	abdominal adenocarcinoma	abdominal adenocarcinoma	1.11e-20					COL14A1,SPAG16,PCDH1,CCNB2,SLC38A6,DIO2,ELF3,HOXB7,CSE1L,MAP3K9,CCNE2,JAG2,ARHGAP10,ITGA6,NUP107,TCF3,PLAG1,DST,ITPR3,THBS2,ADH1B,ELMO2,ECT2,UBE2C,KIF20A,SERPINB1,FHL1,COL4A5,ARPC1B,GBP1,MFSD5,ETFDH,TTK,ATP10B,NUAK2,SNRPG,TIPARP,CLDN4,BEX4,MXD1,PFN2,PLOD2,EPHB4,PMM1,MECOM,LAMC2,CCDC6,LYPD3,MYO5A,BUB1,PDZD2,MARCKSL1,DDX60,YEATS2,LYN,FBXO5,CCT2,RNF7,FBXO34,PER3,PLBD1,ANXA11,IFI44L,CRNN,FNDC4,ACTG2,…	639
Cancer, Organismal Injury and Abnormalities	connective or soft tissue tumor	connective or soft tissue tumor	1.2e-20					MYH10,COL14A1,TGFBR3,HMMR,MUC1,CDC7,NPEPPS,MKI67,TMEM184B,VEGFA,LPIN1,EZR,MTHFD2,SERPINE1,AHR,TYMS,CCNE2,DPT,SLC24A3,RRM2,THAP12,MMP2,IFITM2,DES,SKP2,PCP4,MET,PCNA,CTSL,ABCC5,MEST,DST,ITPR3,ADH1B,TCN1,TSPAN6,EPHA2,COL3A1,UBE2C,COL4A5,FN1,CDK4,COL10A1,TNFSF10,ETFDH,TECR,COL4A2,TTK,CDH11,VCAN,CHEK1,COL5A1,VRK1,MYO1B,HSP90AB1,CLDN4,NCOA2,ALDH1A3,TOP2A,IGF1R,CD24,SORBS2,IL27RA,COL18A1,PLAC8,MMP1,RPN1…	160
Cancer, Gastrointestinal Disease, Organismal Injury and Abnormalities	gastrointestinal tract cancer	metastatic gastrointestinal tract cancer	1.45e-20					DLGAP5,LGALS3,SLC7A11,MMP3,TGFBR3,SLPI,CXCL12,SLC38A6,AURKB,PBK,HOXC10,VEGFA,EN1,CSE1L,PDZRN3,SERPINE1,AIM1,TYMS,COL4A1,FST,POLE2,LCN2,RRM2,MMP2,RAB31,MET,ISLR,COL6A3,ACKR3,MEST,IRS1,ITPR3,MEIS1,LAMA3,HSP90AA1,SYNPO2L,NUAK1,GLUL,CRABP2,HTRA1,EPHA2,S100P,KIF20A,EPB41L3,DUSP6,IGFBP7,COL4A2,CEACAM5,HMOX1,HSP90AB1,CLDN4,BEX4,TOP2A,ERBB2,PLAT,PRNP,EGFR,PLOD2,ERBB3,UMPS,EMP1,LYN,PLAU,DSG2,MMP9,FBN2	66
Cardiovascular System Development and Function	development	development of vasculature	1.6e-20					MYH10,CRYAB,EHD3,TGFBR3,LMO2,TYRO3,ACP1,CXCL9,ODC1,VEGFA,CXCL10,SLURP1,MFAP2,ITGA3,DDAH1,LUM,CXCL1,PRDM1,ADORA2B,CBFB,ITGB4,SERPINE1,AHR,CCNE2,THY1,MMP2,PLOD1,PLD1,SKP2,MET,IRS1,THBS2,ALCAM,ECM1,EPHA2,ECT2,PER2,COL3A1,APOE,FN1,GBP1,TNFSF10,SHOX2,IGFBP7,MYH11,COL4A2,COL5A1,TIPARP,CXCR2,ZFAND5,IGF1R,COL18A1,CITED2,MMP1,HEY1,PLAT,PTK7,EGFR,BMP1,PRKDC,EPHB4,TGFBI,TJP1,GREM1,EFNA1,LTBP1,APP,FOS,TF,S10…	151
Cancer, Cellular Development, Cellular Growth and Proliferation, Organismal Injury and Abnormalities, Tumor Morphology	proliferation	proliferation of tumor cells	1.72e-20					SOCS1,LGALS3,MMP3,NDRG2,IL32,HMMR,MUC1,PTHLH,SLPI,CXCL12,MKI67,ODC1,STMN1,VEGFA,CACYBP,PIM1,EZR,LUM,CXCL1,HMGB3,SERPINE1,HMGA2,PRSS3,CEACAM1,CXCL8,SPP1,FST,LCN2,BAMBI,TUSC3,INHBA,PLD1,SKP2,SLC3A2,MET,IL18,IL1RN,DUSP1,IRS1,IGFBP3,LAMA3,NCOA1,CST6,EPHA2,UBE2C,LOX,LITAF,FHL1,ZFP36,PLAGL1,CDK4,TNFSF10,RUVBL1,IGFBP7,VCAN,CHEK1,UCHL1,NRG1,USO1,HMOX1,CLDN4,CXCR2,TIMP1,ANXA1,HPGD,IGF1R,ERBB2,STAT1,PLAT,E…	86
Cell Death and Survival, Organismal Injury and Abnormalities	necrosis	necrosis of epithelial tissue	2.73e-20					SOCS1,CRYAB,VEGFA,CXCL10,ITGA3,LUM,SERPINE1,CALB1,ALDH3A1,AHR,APOBEC3B,TNFRSF10B,ITGA6,MMP2,ADAR,TCF3,MET,VOPP1,IRS1,TMX1,TFRC,EPHA2,GADD45B,DUSP6,HSPB8,TNFSF10,COL4A2,CHEK1,IGF1R,BID,COL18A1,PDCD6IP,CITED2,EGFR,PLAT,PRKDC,MECOM,APP,FOS,KRT8,LYN,PLAU,AMIGO2,MAOA,MMP3,NDRG2,IL32,PTHLH,CXCL12,PTK2,SIVA1,CYP2E1,PIM1,ITGAV,KLF2,CEACAM1,CXCL8,TIAM1,TJP2,SPP1,PKP3,LCN2,IFNGR1,AURKA,KLF4,INHBA,ITCH,IL18…	100
Cancer, Gastrointestinal Disease, Organismal Injury and Abnormalities	metastatic colorectal cancer	metastatic colorectal cancer	2.89e-20					DLGAP5,LGALS3,SLC7A11,MMP3,TGFBR3,SLPI,CXCL12,SLC38A6,AURKB,PBK,HOXC10,VEGFA,EN1,CSE1L,SERPINE1,PDZRN3,AIM1,TYMS,FST,COL4A1,LCN2,RRM2,MMP2,RAB31,MET,ISLR,COL6A3,ACKR3,MEST,IRS1,ITPR3,MEIS1,LAMA3,SYNPO2L,NUAK1,GLUL,CRABP2,HTRA1,EPHA2,S100P,KIF20A,EPB41L3,DUSP6,IGFBP7,COL4A2,CEACAM5,HMOX1,CLDN4,BEX4,ERBB2,PLAT,PRNP,EGFR,PLOD2,ERBB3,UMPS,EMP1,LYN,PLAU,DSG2,MMP9,FBN2	62
Cancer, Endocrine System Disorders, Organismal Injury and Abnormalities, Reproductive System Disease	gonadal tumor	gonadal tumor	3.08e-20					MYH10,HMMR,MUC1,CCNB2,DIO2,ODC1,TMPRSS11D,ELF3,MTHFD2,CXCL1,ADORA2B,TBL1XR1,ITGB4,SERPINE1,ALDH3A1,TYMS,JAG2,TNFRSF10B,RRM2,MET,DOCK9,EVPL,SUPT16H,DST,THBS2,ALCAM,ECT2,UBE2C,APOE,CDK4,CDKN3,DUSP5,HSP90AB1,CLDN4,TIPARP,TNXB,SORBS1,ACYP1,MMP1,NMU,PRKDC,MECOM,FJX1,S100A14,FOS,TNS3,YEATS2,LYN,SEMA3C,FAM60A,MMP3,NDRG2,KLF6,RNF7,STARD7,TSC22D3,GPX3,MAOB,PDIA4,SLC39A4,CAST,PDZRN3,HMGA2,CXCL8,NBEAL2,TJP2…	204
Tissue Development	growth	growth of epithelial tissue	4.34e-20					CRYAB,TGFBR3,ACP1,MKI67,ODC1,VEGFA,CXCL10,SLURP1,ITGA3,HOXB7,EZR,DDAH1,CXCL1,SERPINE1,AHR,ITGA6,THY1,SKP2,MET,TGM1,GLUL,ECM1,EPHA2,APOE,NME1,FN1,GBP1,ZFP36,CDK4,TNFSF10,IGFBP7,COL4A2,NCOA2,CXCR2,IGF1R,BID,COL18A1,CITED2,MMP1,EGFR,KRT4,HEY1,PRKDC,EPHB4,PTPRK,KRT17,GREM1,TOB1,APP,EFNA1,FOS,S100A9,PTK6,SLC7A11,NDRG2,PTHLH,CXCL12,CYP2C9,RNF7,LMNB1,STMN1,PTK2,PIM1,LAMB1,SIM2,POSTN,KLF2,CEACAM1,SOX4,CX…	111
Cancer, Hematological Disease, Organismal Injury and Abnormalities	lymphocytic neoplasm	lymphocytic neoplasm	5.61e-20					MUC1,CCL20,CCNB2,CXCL9,ODC1,CSE1L,CLCA4,HS3ST1,TBL1XR1,ITGB4,TYMS,ESPL1,DPT,TNFRSF10B,RRM2,MSMO1,TCF3,DES,SKP2,DST,TFRC,DEK,RAB25,GADD45B,COL4A5,RSAD2,CDK4,SNRPE,IGFBP7,NUAK2,DUSP5,HSP90AB1,LY6E,MMP1,PRKDC,TJP1,TOB1,LAMC2,ISG15,PDZD2,SERPINH1,ATP1A2,DOPEY2,LYN,NDRG2,KLF6,CYP2C9,SLC16A7,IFI44L,PIM1,CYP3A5,CRNN,PXDN,PDZRN3,MXI1,HMGA2,RANBP9,CXCL8,TIA1,UNC13B,AURKA,CCNB1,CBLB,RND3,IGFBP3,HSP90AA1,EP…	194
Cancer, Gastrointestinal Disease, Organismal Injury and Abnormalities	malignant neoplasm of digestive system	metastatic malignant neoplasm of digestive system	6.12e-20					DLGAP5,LGALS3,SLC7A11,MMP3,TGFBR3,SLPI,CXCL12,SLC38A6,AURKB,PBK,HOXC10,VEGFA,EN1,CSE1L,PDZRN3,SERPINE1,AIM1,TYMS,COL4A1,FST,POLE2,LCN2,RRM2,MMP2,RAB31,MET,ISLR,COL6A3,ACKR3,MEST,IRS1,ITPR3,MEIS1,LAMA3,HSP90AA1,SYNPO2L,NUAK1,GLUL,CRABP2,HTRA1,EPHA2,S100P,KIF20A,EPB41L3,DUSP6,IGFBP7,COL4A2,CEACAM5,HMOX1,HSP90AB1,CLDN4,BEX4,TOP2A,ERBB2,PLAT,PRNP,EGFR,PLOD2,ERBB3,UMPS,PARP1,EMP1,LYN,PLAU,DSG2,MMP9,FB…	67
Cancer, Gastrointestinal Disease, Organismal Injury and Abnormalities	oral tumor	oral tumor	8.03e-20					CRYAB,ITGA8,CXCL12,VEGFA,CXCL10,EZR,CXCL1,MGLL,SERPINE1,HMGA2,TYMS,CXCL8,TIAM1,SPRR2B,DPT,COL4A1,TNFAIP6,MPC1,RRM2,ITGA6,INHBA,PLAG1,MET,TRAM2,RND3,ADAM12,DUSP1,IL1RN,IGFBP3,HSP90AA1,PER2,EREG,S100P,SULF1,FN1,COL10A1,PPP1CB,TNFSF10,TNC,RASAL1,HSP90AB1,TIMP1,PDLIM5,ANXA1,ASPN,LY6E,MMP11,ERBB2,MMP12,EGFR,KRT4,PLOD2,TP63,BGN,CYP2C18,MMP10,ERBB3,LAMC2,BIRC5,COL1A1,S100A9,PITX1,COL11A1,PLAU,CTSC,DSG2,…	67
Cancer, Organismal Injury and Abnormalities	neoplasia	neoplasia of cells	8.04e-20					MYH10,SPAG16,MUC1,CCL20,CXCL9,DIO2,ODC1,CACYBP,TMPRSS11D,SMYD3,ELF3,CSE1L,LUM,CLCA4,CXCL1,HS3ST1,TBL1XR1,ITGB4,SERPINE1,TYMS,APOBEC3B,DPT,JAG2,SLC2A1,TNFRSF10B,ITGA6,RRM2,TCF3,DES,ASAH1,SKP2,MET,DOCK9,EVPL,CTSL,FSCN1,DST,SUPT16H,ALCAM,ADH1B,ECM1,ECT2,KIF20A,NME1,RAB25,GADD45B,NUP160,RSAD2,CDK4,COL10A1,GALNT2,IGFBP7,TECR,NUAK2,DUSP5,HSP90AB1,SORBS1,CXCR2,TNXB,MXD1,LY6E,ACYP1,IL27RA,PDCD6IP,MMP1,HE…	349
Cancer, Organismal Injury and Abnormalities	abdominal carcinoma	abdominal carcinoma	8.32e-20					COL14A1,SPAG16,PCDH1,CCNB2,SLC38A6,DIO2,ELF3,HOXB7,CSE1L,MAP3K9,CCNE2,JAG2,ARHGAP10,ITGA6,NUP107,TCF3,PLAG1,DST,ITPR3,THBS2,ADH1B,ELMO2,ECT2,UBE2C,KIF20A,SERPINB1,FHL1,COL4A5,ARPC1B,GBP1,MFSD5,ETFDH,TTK,ATP10B,NUAK2,SNRPG,TIPARP,CLDN4,BEX4,MXD1,PFN2,PLOD2,EPHB4,PMM1,MECOM,LAMC2,CCDC6,LYPD3,MYO5A,BUB1,PDZD2,MARCKSL1,DDX60,YEATS2,LYN,FBXO5,CCT2,RNF7,FBXO34,PER3,PLBD1,ANXA11,IFI44L,CRNN,FNDC4,ACTG2,…	642
Cancer, Organismal Injury and Abnormalities, Reproductive System Disease	male genital neoplasm	male genital neoplasm	9.54e-20					PRUNE2,TCFL5,SOCS1,MUC1,TYRO3,CDC7,NPEPPS,MKI67,SLC35C1,ODC1,EXPH5,CHST2,VEGFA,SMYD3,ADORA2B,CBFB,ITGB4,NAPA,DNMT1,ALDH7A1,TYMS,SLC2A1,ITGA6,RRM2,THY1,MMP2,SKP2,MET,PCNA,BHLHE40,SUPT16H,ITPR3,MBD4,TCN1,ELMO2,MAGEA11,ECM1,KIF20A,SERPINB1,NME1,ZFP36,CDK4,HSPB8,KAZN,TECR,VCAN,SRSF10,KLK11,HSP90AB1,NCOA2,SORBS1,TOP2A,IGF1R,LY6E,CD24,MMP1,EGFR,HOXD11,CTSK,MECOM,SLC39A6,S100A14,ISG15,TNS3,MCM2,S100A9,D…	165
Cellular Movement	migration	migration of cancer cells	1.25e-19					SOCS1,SH3BP4,LGALS3,FN1,HMMR,SLPI,CXCL12,MMP13,VCAN,CXCL10,VEGFA,PTK2,TNC,RAB5A,ITGA3,CSE1L,EZR,LUM,IGF1R,MGLL,ERBB2,COL18A1,SERPINE1,PRSS3,CEACAM1,EGFR,CXCL8,CXCL11,TIAM1,TP63,SPP1,PLAUR,MMP2,ERBB3,FOXM1,TUSC3,GSN,KLF4,CDK1,MET,DUSP1,LYN,ALCAM,SPARC,PLAU,CST6,DSG2,MMP9,S100P	49
Cancer, Hematological Disease, Organismal Injury and Abnormalities	hematologic cancer	hematologic cancer	1.62e-19					MYH10,CRYAB,MUC1,CCL20,NPEPPS,CXCL9,CLIP1,ODC1,SMYD3,CSE1L,LUM,CLCA4,CXCL1,HS3ST1,TBL1XR1,ITGB4,TYMS,DPT,ESPL1,TNFRSF10B,RRM2,MSMO1,TCF3,DES,SKP2,CTSL,DST,MEIS1,DEK,NME1,RAB25,COL4A5,GADD45B,RSAD2,CDK4,SNRPE,IGFBP7,NUAK2,DUSP5,HSP90AB1,TNXB,LY6E,KIF2C,MMP1,HEY1,PRKDC,MECOM,TJP1,TOB1,MLF1,LAMC2,ISG15,FOS,PDZD2,DDX60,SERPINH1,DOPEY2,ATP1A2,LYN,NDRG2,KLF6,CYP2C9,PER3,GPX3,SLC16A7,ANXA11,IFI44L,CYP3A…	272
Embryonic Development, Hair and Skin Development and Function, Organ Development, Organismal Development, Tissue Development	formation	formation of skin	1.7e-19					SOCS1,SPRR1A,PTHLH,AURKB,EXPH5,VEGFA,EN1,ITGA3,ELF3,ZNF750,ALDH3A2,PRDM1,SCEL,ITGB4,FLG,SFRP4,FST,ITGA6,THY1,PLOD1,MAFF,KLF4,INHBA,EVPL,SPINK5,TGM1,ALOX15B,CTSL,RND3,TRPS1,LAMA3,FOXE1,CRABP2,CST6,EPHA2,EREG,KRT15,COL3A1,COL7A1,NME1,FN1,ZFP36,EXT1,TNFSF10,UGCG,KAZN,VCAN,CDH11,LOXL2,COL1A2,COL5A1,AQP3,ANXA1,IGF1R,COL18A1,EGFR,TGM3,IVL,ABHD5,COL5A2,TP63,KRT17,ATP2C1,FOXM1,LAMC2,CDK1,EMP1,COL1A1,KRT8…	71
Cancer, Endocrine System Disorders, Organismal Injury and Abnormalities, Reproductive System Disease	neoplasia	Ovarian Cancer and Tumors	1.96e-19					MYH10,HMMR,MUC1,CCNB2,DIO2,ODC1,TMPRSS11D,ELF3,MTHFD2,CXCL1,TBL1XR1,ITGB4,SERPINE1,ALDH3A1,TYMS,JAG2,TNFRSF10B,RRM2,MET,DOCK9,EVPL,SUPT16H,DST,THBS2,ALCAM,ECT2,UBE2C,APOE,CDK4,CDKN3,DUSP5,HSP90AB1,CLDN4,TIPARP,TNXB,SORBS1,ACYP1,MMP1,NMU,PRKDC,MECOM,FJX1,FOS,TNS3,YEATS2,LYN,SEMA3C,FAM60A,MMP3,KLF6,RNF7,STARD7,TSC22D3,GPX3,MAOB,PDIA4,SLC39A4,CAST,HMGA2,CXCL8,NBEAL2,TJP2,EPHA1,LCN2,DNAJC2,TUSC3,ATAD…	196
Cancer, Organismal Injury and Abnormalities, Reproductive System Disease	neoplasia	Prostate Cancer and Tumors	2.19e-19					TCFL5,SOCS1,MUC1,TYRO3,CDC7,NPEPPS,MKI67,SLC35C1,EXPH5,ODC1,CHST2,VEGFA,SMYD3,CBFB,ITGB4,NAPA,DNMT1,ALDH7A1,SLC2A1,ITGA6,RRM2,THY1,MMP2,SKP2,MET,PCNA,BHLHE40,SUPT16H,ITPR3,MBD4,TCN1,ELMO2,MAGEA11,ECM1,KIF20A,SERPINB1,NME1,ZFP36,CDK4,HSPB8,KAZN,TECR,VCAN,SRSF10,KLK11,HSP90AB1,NCOA2,SORBS1,TOP2A,IGF1R,LY6E,CD24,MMP1,EGFR,HOXD11,CTSK,MECOM,SLC39A6,ISG15,TNS3,MCM2,S100A9,DDX60,ANXA3,ATP1A2,ST3GAL4,FB…	158
Cancer, Organismal Injury and Abnormalities, Reproductive System Disease	malignant neoplasm of male genital organ	malignant neoplasm of male genital organ	2.38e-19					PRUNE2,TCFL5,SOCS1,MUC1,TYRO3,CDC7,NPEPPS,MKI67,SLC35C1,EXPH5,ODC1,CHST2,VEGFA,ADORA2B,CBFB,ITGB4,NAPA,DNMT1,ALDH7A1,TYMS,SLC2A1,ITGA6,RRM2,THY1,MMP2,SKP2,MET,PCNA,BHLHE40,SUPT16H,ITPR3,MBD4,TCN1,ELMO2,MAGEA11,ECM1,KIF20A,SERPINB1,NME1,ZFP36,CDK4,HSPB8,KAZN,TECR,VCAN,SRSF10,KLK11,HSP90AB1,NCOA2,SORBS1,TOP2A,IGF1R,LY6E,CD24,MMP1,EGFR,HOXD11,CTSK,MECOM,SLC39A6,S100A14,ISG15,TNS3,MCM2,S100A9,DDX60,A…	160
Gastrointestinal Disease, Hepatic System Disease, Organismal Injury and Abnormalities	liver lesion	liver lesion	2.66e-19					SPAG16,PCDH1,CCNB2,CCL20,HOXB7,CSE1L,ARHGAP10,JAG2,SLC2A1,AGA,DST,ITPR3,THBS2,ADH1B,ALCAM,ELMO2,ECT2,UBE2C,FHL1,COL4A5,GADD45B,COL10A1,ATP10B,TTK,CLDN4,TIPARP,HEXB,LY6E,IL27RA,MECOM,GREM1,LAMC2,MYO5A,BUB1,MCM3,PDZD2,YEATS2,CRIP2,LYN,YWHAH,NDRG2,EPHX2,PLBD1,CRNN,ACTG2,CEACAM1,CXCL8,TIAM1,LAPTM4B,EPHA1,AURKA,TXNRD1,KIAA0907,KANK1,TJP3,KRT24,TRPS1,CBX3,TNS1,PPAT,ETV5,SULF1,DNASE1L3,EXT1,LSM2,NRG1,AL…	449
Cardiovascular System Development and Function, Organismal Development	angiogenesis	angiogenesis	3.05e-19					MYH10,CRYAB,EHD3,TGFBR3,LMO2,ACP1,CXCL9,ODC1,VEGFA,CXCL10,SLURP1,DDAH1,CXCL1,PRDM1,ADORA2B,ITGB4,SERPINE1,AHR,CCNE2,THY1,MMP2,PLD1,SKP2,MET,IRS1,THBS2,ALCAM,ECM1,EPHA2,ECT2,COL3A1,APOE,FN1,GBP1,TNFSF10,IGFBP7,COL4A2,COL5A1,TIPARP,CXCR2,IGF1R,COL18A1,CITED2,MMP1,HEY1,PLAT,PTK7,EGFR,PRKDC,EPHB4,TGFBI,TJP1,GREM1,EFNA1,LTBP1,APP,FOS,S100A9,TF,SERPINH1,ANXA3,PLAU,SEMA3C,AMIGO2,LGALS3,MMP3,EPHX2,PTHLH,…	135
Cancer, Organismal Injury and Abnormalities	growth	growth of malignant tumor	3.16e-19					SOCS1,LGALS3,MMP3,NDRG2,HMMR,MUC1,PTHLH,CXCL12,MKI67,CXCL9,ODC1,STMN1,VEGFA,CACYBP,PIM1,EZR,LUM,CXCL1,HMGB3,HMGA2,PRSS3,CEACAM1,CXCL8,SPP1,LCN2,RRM2,BAMBI,TUSC3,BST2,PLD1,INHBA,TPX2,SKP2,MET,IL18,IL1RN,DUSP1,IRS1,LAMA3,IGFBP3,CST6,EPHA2,UBE2C,LOX,LITAF,FHL1,PLAGL1,CDK4,SNRPE,TNFSF10,RUVBL1,CHEK1,NRG1,USO1,TNC,CXCR2,HPGD,IGF1R,IL27RA,ERBB2,STAT1,MMP1,PLAT,EGFR,CXCL11,TP63,GLS,GREM1,PLAUR,ERBB3,FOX…	80
Cellular Movement	cell movement	cell movement of tumor cells	4.19e-19					SOCS1,SH3BP4,LGALS3,FN1,HMMR,SLPI,CXCL12,MMP13,VCAN,VEGFA,PTK2,TNC,RAB5A,ITGA3,EZR,LUM,IGF1R,MGLL,ERBB2,COL18A1,SERPINE1,PRSS3,CEACAM1,EGFR,CXCL8,CXCL11,TIAM1,TP63,SPP1,PLAUR,MMP2,ERBB3,FOXM1,TUSC3,GSN,KLF4,CDK1,MET,DUSP1,LYN,ALCAM,SPARC,PLAU,CST6,DSG2,MMP9,S100P	47
Cellular Growth and Proliferation	colony formation	colony formation of cells	4.51e-19					SOCS1,PHLDA1,IFI16,MUC1,PTHLH,KLF6,TYRO3,SLPI,CXCL12,CDA,PBK,VEGFA,PTK2,SIVA1,ELF3,HOXB7,EZR,LUM,ITGB4,ALDH3A1,HMGA2,CEACAM1,TIAM1,SPP1,LAPTM4B,RRAD,RRM2,BAMBI,MMP2,KLF4,SLC3A2,CBLB,MET,IFITM3,CCNG2,ACKR3,IL1RN,IRS1,LOXL1,IGFBP3,EPCAM,EPHA2,EREG,UBE2C,IL6ST,LOX,GADD45B,EHF,EPB41L3,PLAGL1,DUSP6,TNFSF10,RUVBL1,IGFBP7,E2F3,VCAN,CEACAM5,CHEK1,NRG1,HMOX1,SHC1,DUSP5,KAT2B,CLDN4,ANXA1,MXD1,HPGD,IGF1R,SH…	89
Cancer, Hematological Disease, Organismal Injury and Abnormalities	lymphoid cancer	lymphoid cancer	5.69e-19					MYH10,HMMR,MUC1,CCL20,NPEPPS,CXCL9,CLIP1,ODC1,SMYD3,CSE1L,LUM,CLCA4,HS3ST1,TBL1XR1,ITGB4,SERPINE1,TYMS,DPT,ESPL1,TNFRSF10B,RRM2,MSMO1,TCF3,DES,SKP2,DST,DEK,APOE,RAB25,COL4A5,GADD45B,RSAD2,CDK4,SNRPE,IGFBP7,NUAK2,DUSP5,HSP90AB1,TNXB,LY6E,MMP1,HEY1,PRKDC,MECOM,TJP1,TOB1,MLF1,LAMC2,ISG15,PDZD2,DDX60,SERPINH1,LAMB3,DOPEY2,ATP1A2,LYN,NDRG2,KLF6,CYP2C9,PER3,GPX3,SLC16A7,IFI44L,CYP3A5,PIM1,CRNN,PXDN,PDZ…	260
Cancer, Gastrointestinal Disease, Organismal Injury and Abnormalities	oral cavity carcinoma	oral cavity carcinoma	6.19e-19					ITGA8,CXCL12,VEGFA,CXCL10,EZR,CXCL1,MGLL,SERPINE1,HMGA2,TYMS,CXCL8,TIAM1,DPT,MPC1,RRM2,ITGA6,INHBA,MET,TRAM2,ADAM12,RND3,IL1RN,IGFBP3,HSP90AA1,EREG,SULF1,FN1,TNFSF10,PPP1CB,COL10A1,TNC,RASAL1,HSP90AB1,TIMP1,PDLIM5,ASPN,LY6E,MMP11,ERBB2,MMP12,EGFR,PLOD2,BGN,MMP10,ERBB3,BIRC5,PITX1,PLAU,COL11A1,CTSC,DSG2,LGALS1	52
Tissue Morphology	quantity	quantity of cells	6.63e-19					SPAG16,MUC1,CCL20,CCNB2,SLC35C1,PANX1,HOXB7,LUM,MTHFD2,CXCL1,ADORA2B,ITGB4,SERPINE1,TYMS,JAG2,SLC2A1,ITGA6,AGA,TCF3,DES,SKP2,MET,THBS2,TFRC,ALCAM,SERPINB1,APOE,GADD45B,HSPB8,CDK4,COL10A1,IGFBP7,ELF4,ARF6,CXCR2,SORBS1,MXD1,PFN2,HEXB,IL27RA,NMU,HEY1,PRKDC,MECOM,GREM1,TOB1,SERPINB6,ISG15,BUB1,MYO5A,MAD2L1,FOS,LYN,ST3GAL4,MAOA,LGALS3,MMP3,PTHLH,MMP13,STARD7,RBP1,TSC22D3,GPNMB,PIM1,CXCL8,NBEAL2,TIA1,L…	214
Cancer, Organismal Injury and Abnormalities, Reproductive System Disease	prostate cancer	prostate cancer	6.71e-19					TCFL5,SOCS1,MUC1,TYRO3,CDC7,NPEPPS,MKI67,SLC35C1,EXPH5,ODC1,CHST2,VEGFA,CBFB,ITGB4,NAPA,DNMT1,ALDH7A1,SLC2A1,ITGA6,RRM2,THY1,MMP2,SKP2,MET,PCNA,BHLHE40,SUPT16H,ITPR3,MBD4,TCN1,ELMO2,MAGEA11,ECM1,KIF20A,SERPINB1,NME1,ZFP36,CDK4,HSPB8,KAZN,TECR,VCAN,SRSF10,KLK11,HSP90AB1,NCOA2,SORBS1,TOP2A,IGF1R,LY6E,CD24,MMP1,EGFR,HOXD11,CTSK,MECOM,SLC39A6,ISG15,TNS3,MCM2,S100A9,DDX60,ANXA3,ATP1A2,ST3GAL4,FBN2,PHL…	154
Cancer, Organismal Injury and Abnormalities	malignant neoplasm of aerodigestive tract	malignant neoplasm of aerodigestive tract	8.61e-19					CENPF,CRYAB,ITGA8,MKI67,VEGFA,CXCL10,KRT13,EZR,CXCL1,SERPINE1,DNMT1,TYMS,SPRR2B,DPT,MPC1,RRM2,ITGA6,THY1,MMP2,TPCN1,MET,FN1,TNFSF10,COL10A1,TRIO,KAZN,TTK,CDH11,ENAH,UCHL1,RASAL1,HSP90AB1,PDLIM5,TOP2A,IGF1R,LY6E,SCNN1B,EGFR,PLOD2,OAS2,CYP2C18,MMP10,LAMC2,CSTB,S100A9,CRIP2,PLAU,FBN2,FAT1,IFI16,CXCL12,RBP1,GPNMB,ZNF750,POSTN,PXDN,MGLL,HMGA2,AIM1,FLG,CXCL8,TIAM1,SPP1,COL4A1,POLE2,ANO1,AURKA,INHBA,TRA…	121
Cancer, Organismal Injury and Abnormalities	cancer of head	cancer of head	1.14e-18					SOCS1,CRYAB,ITGA8,CLTB,CXCL12,VEGFA,CXCL10,EZR,CXCL1,MGLL,SERPINE1,CALB1,HMGA2,TYMS,KIF14,CXCL8,TIAM1,SPRR2B,DPT,COL4A1,SPP1,MPC1,RRM2,ITGA6,INHBA,MET,TRAM2,RND3,ADAM12,DUSP1,IL1RN,NCOA1,IGFBP3,HSP90AA1,EREG,S100P,SULF1,NME1,FN1,COL10A1,PPP1CB,TNFSF10,LOXL2,TNC,RASAL1,HSP90AB1,TIMP1,TNXB,PDLIM5,ANXA1,TOP2A,IGF1R,ASPN,LY6E,MMP11,ERBB2,MMP12,MMP1,EGFR,RBPMS,PLOD2,TP63,BGN,MMP10,ERBB3,BIRC5,LAMC2,PA…	78
Cancer, Gastrointestinal Disease, Organismal Injury and Abnormalities	oral squamous cell carcinoma	oral squamous cell carcinoma	1.43e-18					SULF1,FN1,ITGA8,CXCL12,COL10A1,PPP1CB,TNFSF10,CXCL10,VEGFA,RASAL1,HSP90AB1,PDLIM5,EZR,ASPN,LY6E,CXCL1,MGLL,ERBB2,SERPINE1,MMP12,HMGA2,EGFR,TYMS,PLOD2,CXCL8,TIAM1,DPT,MPC1,BGN,ITGA6,RRM2,MMP10,ERBB3,BIRC5,INHBA,MET,TRAM2,RND3,ADAM12,IL1RN,PITX1,IGFBP3,HSP90AA1,COL11A1,PLAU,CTSC,EREG,DSG2,LGALS1	49
Cancer, Organismal Injury and Abnormalities	cancer	cancer of cells	2.69e-18					MYH10,SPAG16,MUC1,CCL20,CXCL9,DIO2,ODC1,TMPRSS11D,SMYD3,ELF3,CSE1L,LUM,CLCA4,CXCL1,HS3ST1,TBL1XR1,ITGB4,SERPINE1,TYMS,APOBEC3B,DPT,JAG2,SLC2A1,TNFRSF10B,RRM2,ITGA6,TCF3,DES,ASAH1,SKP2,MET,DOCK9,EVPL,CTSL,FSCN1,DST,SUPT16H,ALCAM,ADH1B,ECM1,ECT2,KIF20A,NME1,RAB25,GADD45B,NUP160,RSAD2,CDK4,COL10A1,GALNT2,IGFBP7,TECR,NUAK2,DUSP5,HSP90AB1,SORBS1,CXCR2,TNXB,MXD1,LY6E,ACYP1,IL27RA,MMP1,HEY1,NMU,PLOD2,PR…	335
Cancer, Organismal Injury and Abnormalities, Tumor Morphology	progression	progression of tumor	3.09e-18					APOE,CRYAB,CDK4,CXCL12,TNFSF10,LOXL2,COL1A2,VEGFA,TNC,TIMP1,ANXA1,EZR,IGF1R,ERBB2,STAT1,SERPINE1,MMP1,DNMT1,EGFR,CXCL8,CTSK,SPP1,ITGA6,PLAUR,ERBB3,BIRC5,SKP2,MET,FOS,COL1A1,IL18,FUS,ADAM12,ACKR3,CLDN1,ANXA3,FCER1G,CKS1B,ALCAM,SPARC,COL11A1,PLAU,MMP9,LGALS1	44
Cancer, Gastrointestinal Disease, Organismal Injury and Abnormalities	upper gastrointestinal tract tumor	upper gastrointestinal tract tumor	3.35e-18					COL14A1,CRYAB,EHD3,HMMR,MUC1,LRP12,CXCL1,SERPINE1,ALDH3A1,TMEM97,TYMS,SPRR2B,DPT,RRM2,ITGA6,TPCN1,PLAG1,MET,ITPR3,ALCAM,UBE2C,APOE,TRIP10,CDK4,COL10A1,TTK,HSP90AB1,CXCR2,TNXB,LY6E,SCNN1B,PDCD6IP,KIF2C,PLOD2,PRKDC,IVL,LAMC2,CSTB,MAD2L1,TNS3,SERPINH1,CRIP2,KLF6,FBXO34,RBP1,GPNMB,PER3,CRNN,PXDN,DSC2,HMGA2,CXCL8,TIAM1,LAPTM4B,MAST4,LCN2,AURKA,ANO1,TUSC3,CBLB,ARHGAP32,TJP3,ABCA8,RND3,ADAM12,DUSP1,TRPS…	237
Cellular Growth and Proliferation, Connective Tissue Development and Function, Tissue Development	proliferation	proliferation of connective tissue cells	3.79e-18					SOCS1,COL14A1,SLC7A11,LGALS3,NDRG2,HMMR,TYRO3,PTHLH,PBX1,CXCL12,RNF7,ACP1,MKI67,LMNB1,STMN1,PTK2,SLURP1,LUM,ITGAV,POSTN,SERPINE1,AHR,SOX4,CXCL8,SPP1,FST,ESPL1,PKP3,TNFRSF10B,AQP1,MMP2,ADAR,KLF4,INHBA,SLC3A2,CCNB1,SKP2,FOSB,STC1,MET,IL18,CCNG2,TGM1,DUSP1,IRS1,STIP1,IGFBP3,TRPS1,EPCAM,TMPO,EPHA2,EREG,PPAT,UBE2C,IL6ST,LOX,SULF1,FN1,ZFP36,CDK4,TNFSF10,IGFBP7,PDGFC,VCAN,CCNA2,HMOX1,AEBP1,TIMP1,IGF1R,E…	97
Cancer, Endocrine System Disorders, Organismal Injury and Abnormalities, Reproductive System Disease	ovarian cancer	ovarian cancer	4.37e-18					MYH10,GMDS,HMMR,MUC1,TYRO3,CCNB2,MKI67,DIO2,ODC1,TMPRSS11D,CXCL10,VEGFA,ITGA3,ELF3,ABR,MTHFD2,PRDM1,TBL1XR1,ITGB4,SERPINE1,ALDH3A1,EYA2,DNMT1,TYMS,JAG2,TNFRSF10B,RRM2,MMP2,IFITM2,SH3GL1,MET,DOCK9,EVPL,TGM1,DST,SUPT16H,THBS2,ALCAM,TCN1,EPHA2,ECT2,GPR137B,COL3A1,UBE2C,APOE,FN1,CEACAM6,HEATR1,POLQ,CDK4,COL4A2,DNAJA1,VCAN,CHEK1,CDKN3,COL5A1,CEACAM7,KLK11,DUSP5,KAT2B,HSP90AB1,TIPARP,CLDN4,NCOA2,SORBS1…	188
Cellular Development, Cellular Growth and Proliferation	cell proliferation	cell proliferation of carcinoma cell lines	4.6e-18					COL14A1,SLC7A11,NDRG2,TGFBR3,HMMR,MUC1,CXCL12,STMN1,VEGFA,ELF3,EZR,TRIB2,POSTN,KLF2,CEACAM1,SPP1,TIA1,SLC2A1,PKP3,EPHA1,LCN2,TCF3,PLS1,INHBA,SKP2,SLC3A2,MET,IL18,CCNG2,NASP,RFC4,ADAM12,FSCN1,THBS2,IGFBP3,EPCAM,NEK2,CST6,ECT2,EREG,UBE2C,IL6ST,EPB41L3,CDK4,TNFSF10,IGFBP7,E2F3,PDGFC,CHEK1,UCHL1,CDC25B,NRG1,CCNA2,HMOX1,RASAL1,ANXA1,DESI2,HPGD,IGF1R,BID,COL18A1,MMP1,EGFR,TP63,GLS,ERBB3,ACLY,FOXM1,BIRC…	76
Cellular Movement	cell movement	cell movement of breast cancer cell lines	5.38e-18					MYH10,IL32,TGFBR3,PTHLH,CXCL12,ACP1,CXCL9,PTK2,CXCL10,VEGFA,SIVA1,CSE1L,ITGAV,SERPINE1,EYA2,AHR,CXCL8,TIAM1,SPP1,LCN2,ITGA6,MMP2,KLF4,FOSB,MET,CTSL,ADAM12,IGFBP3,CST6,EPHA2,NME1,FN1,ARPC1B,TRIP10,DUSP6,TPD52L1,RUVBL1,ENAH,NRG1,SHC1,RAB5A,DUSP5,ARF6,AHNAK,TIMP1,ANXA1,IGF1R,ERBB2,DBF4,EGFR,PLXNA1,CXCL11,TP63,PLAUR,ERBB3,FOS,KRT8,PAK2,SPARC,CYP2J2,EIF2AK2,PLAU,MMP9	63
Cellular Movement	invasion	invasion of breast cancer cell lines	7.3e-18					MMP3,IL32,TGFBR3,MUC1,KLF6,CXCL12,STMN1,PTK2,ITGA3,CSE1L,RORA,EZR,SIM2,ITGB4,EYA2,TIAM1,SPP1,LCN2,MMP2,KLF4,MET,ADAM12,FSCN1,HSP90AA1,CST6,LOX,FN1,ZFP36,TRIP10,DUSP6,TNFSF10,RUVBL1,LOXL2,ENAH,NRG1,CCNA2,TNC,RAB5A,ARF6,AHNAK,TIMP1,NAMPT,ERBB2,MMP1,EGFR,EPHB4,CTSK,TP63,TJP1,DGKA,PLAUR,ERBB3,KRT8,PLEKHG6,PAK2,SPARC,PLAU,MMP9	58
Cancer, Cell Death and Survival, Organismal Injury and Abnormalities	cell death	cell death of tumor	7.55e-18					PNO1,PHLDA1,CRYAB,SLC7A11,MUC1,CXCL12,VEGFA,EIF3B,CSE1L,ITGAV,SERPINE1,NAPA,HMGA2,CEACAM1,CXCL8,NUP155,PON2,TOPBP1,TNFRSF10B,RRM2,POLR2H,NUP107,INHBA,STC1,MET,RPA3,IL18,ALOX15B,RND3,ADAM12,SUPT16H,THBS2,LAMA3,IGFBP3,NUAK1,IL6ST,BLNK,NUP160,ZFP36,HSPB8,TNFSF10,UGCG,TTK,LOXL2,CDH11,CHEK1,CDC25B,HMOX1,DHCR7,HSP90AB1,TIMP1,ANXA1,IGF1R,BID,CD24,PSMA3,MMP11,NAMPT,ERBB2,COL18A1,PRNP,EGFR,CXCL11,SNRPB,PL…	81
Cancer, Gastrointestinal Disease, Hepatic System Disease, Organismal Injury and Abnormalities	hepatocellular carcinoma	hepatocellular carcinoma	9.03e-18					CENPF,SOCS1,EHD3,TYRO3,LDB3,CCL20,HBA1/HBA2,MKI67,VEGFA,CXCL10,CSE1L,ITGB4,SERPINE1,TYMS,DPT,ARHGAP10,MPC1,RRM2,MMP2,ADAR,MET,IFITM3,IRS1,DST,GLUL,TCN1,ECT2,EPHA2,UBE2C,NME1,FN1,CDK4,KAZN,TRIO,TNFSF10,COL4A2,VCAN,CEACAM5,CDKN3,HSP90AB1,TOP2A,CD24,LY6E,SORT1,EGFR,PRKDC,ACOX1,SLC39A6,CYP2C18,BUB1,FOS,PLAU,LGALS3,NDRG2,CXCL12,CAMK2N1,RORA,MGLL,CEACAM1,SOX4,MYO6,CXCL8,SPP1,LAPTM4B,RASAL2,POLE2,RRAD,F…	104
Cancer, Gastrointestinal Disease, Organismal Injury and Abnormalities	colon tumor	colon tumor	1.05e-17					PCDH1,CCNB2,SLC38A6,DIO2,HOXB7,MAP3K9,CCNE2,ARHGAP10,JAG2,ITGA6,NUP107,TCF3,DST,THBS2,ELMO2,SERPINB1,FHL1,COL4A5,MFSD5,ATP10B,TTK,AQP3,CLDN4,BEX4,PFN2,EPHB4,MECOM,CCDC6,LYPD3,MCM3,MAD2L1,PDZD2,DDX60,CCT2,FBXO34,PLBD1,ANXA11,IFI44L,CRNN,FNDC4,ZWINT,CEACAM1,CXCL8,STK39,LCN2,AURKA,TXNRD1,KIAA0907,KANK1,TJP3,GINS1,SPINK5,TRPS1,PSME4,CBX3,TNS1,ETV5,SULF1,CHSY1,GALNT12,SEC14L1,NRG1,ALDH2,TNC,CDS1,ERBB2…	426
Cancer, Hematological Disease, Immunological Disease, Organismal Injury and Abnormalities	lymphoproliferative malignancy	lymphoproliferative malignancy	1.72e-17					MYH10,MUC1,CCL20,NPEPPS,CXCL9,CLIP1,ODC1,SMYD3,CSE1L,LUM,CLCA4,HS3ST1,TBL1XR1,ITGB4,TYMS,DPT,ESPL1,TNFRSF10B,RRM2,MSMO1,TCF3,DES,SKP2,DST,DEK,RAB25,COL4A5,GADD45B,RSAD2,CDK4,SNRPE,IGFBP7,NUAK2,DUSP5,HSP90AB1,TNXB,LY6E,MMP1,HEY1,PRKDC,MECOM,TJP1,TOB1,MLF1,LAMC2,ISG15,PDZD2,DDX60,SERPINH1,DOPEY2,ATP1A2,LYN,NDRG2,KLF6,CYP2C9,PER3,GPX3,SLC16A7,IFI44L,CYP3A5,PIM1,CRNN,PXDN,PDZRN3,HMGA2,PRSS3,MXI1,GULP…	251
Connective Tissue Disorders, Inflammatory Disease, Organismal Injury and Abnormalities, Skeletal and Muscular Disorders	rheumatic disease	Rheumatic Disease	1.83e-17					PRUNE2,SOCS1,CRYAB,SPAG16,HMMR,TYRO3,CCL20,HBA1/HBA2,C1QB,CXCL9,SERPINB2,VEGFA,CXCL10,LPIN1,ELF3,LUM,CXCL1,PRDM1,AHR,DNMT1,TYMS,CRISP3,MPC1,TOPBP1,TNFRSF10B,MMP2,RAB31,CTSL,ITPR3,THBS2,HPRT1,TFRC,GLUL,EDN3,COL3A1,DEK,APOE,COL4A5,FN1,GADD45B,ZFP36,HSPB8,COL10A1,TNFSF10,TRIO,GALNT2,KAZN,IGFBP7,COL4A2,CDH11,SELENBP1,VRK1,GINS2,NCOA2,CXCR2,TNXB,BID,LY6E,CD24,IL27RA,MMP1,PLAT,NMU,BMP1,PPFIA1,TJP1,MMP1…	157
Organismal Functions, Organismal Injury and Abnormalities	healing	healing of lesion	2.18e-17					IL6ST,LOX,FN1,MMP3,KLF6,SLPI,SERPINB2,VEGFA,NRG1,COL5A1,AEBP1,CXCR2,ABR,LUM,POSTN,ERBB2,SERPINE1,SCNN1B,PLAT,PTK7,EGFR,NBEAL2,TP63,SPRR3,FST,SPP1,EPB41L4B,AQP1,GSN,LAMC2,SLC3A2,SKP2,PARP1,MET,COL1A1,IL18,IL1RN,THBS2,SPARC,PLAU,EREG,PER2,MMP9,COL3A1	44
Organismal Injury and Abnormalities, Reproductive System Disease	endometriosis	endometriosis	2.82e-17					YWHAH,MMP3,MUC1,SLPI,CXCL9,PBK,VEGFA,CXCL10,GPX3,EZR,MGLL,ITGB4,APEX1,HMGA2,DNMT1,AHR,CXCL8,SFRP4,APOBEC3B,SPP1,FST,EPHA1,C1S,ITGA6,THY1,MMP2,INHBA,STC1,IL18,DUSP1,MEST,LOXL1,THBS2,KIF20A,SERPINB1,APOE,FN1,SLC1A4,ZFP36,TRIO,MCM4,UCHL1,CCNA2,SORBS1,CXCR2,ALDH1A3,MXD1,TOP2A,ITSN2,MMP11,ERBB2,COL18A1,HSD17B4,CITED2,MMP1,ACKR1,TK1,EGFR,TGFBI,GREM1,QSOX1,PLAUR,CEBPB,BIRC5,CDK1,P4HA1,FOS,KRT8,S100A9,SL…	73
Cancer, Cellular Development, Cellular Growth and Proliferation, Organismal Injury and Abnormalities, Tumor Morphology	proliferation	proliferation of cancer cells	2.95e-17					SOCS1,LGALS3,NDRG2,HMMR,MUC1,PTHLH,CXCL12,MKI67,ODC1,STMN1,VEGFA,CACYBP,PIM1,EZR,LUM,CXCL1,HMGB3,HMGA2,PRSS3,CEACAM1,CXCL8,SPP1,LCN2,BAMBI,TUSC3,PLD1,INHBA,SKP2,MET,IL18,DUSP1,IL1RN,IRS1,LAMA3,IGFBP3,CST6,EPHA2,UBE2C,LOX,LITAF,FHL1,PLAGL1,CDK4,TNFSF10,RUVBL1,CHEK1,NRG1,USO1,IGF1R,HPGD,ERBB2,STAT1,PLAT,EGFR,CXCL11,TP63,GLS,GREM1,PLAUR,ERBB3,FOXM1,BIRC5,EFNA1,PARP1,FOS,S100A9,MMP9,LGALS1	68
Cancer, Hematological Disease, Immunological Disease, Organismal Injury and Abnormalities	lymphocytic cancer	lymphocytic cancer	3.94e-17					SOCS1,MUC1,CCL20,MKI67,CXCL9,ODC1,VEGFA,CXCL10,LPIN1,CSE1L,CLCA4,PRDM1,HS3ST1,AHR,TYMS,DPT,ESPL1,TNFRSF10B,RRM2,THY1,ADAR,TCF3,DES,SKP2,PSMB2,DST,TCN1,HPRT1,EPHA2,PER2,COL3A1,RAB25,COL4A5,FN1,GADD45B,RSAD2,CDK4,TNFSF10,IGFBP7,MYH11,COL4A2,NUAK2,CDH11,DUSP5,HSP90AB1,NCOA2,PDLIM5,MAL,TOP2A,CD24,NUP205,IFI6,PLAC8,ZWILCH,MMP1,PTK7,EGFR,PRKDC,CXCL11,PTPRK,OAS2,TGFBI,TJP1,CYP2C18,SMC6,TOB1,LAMC2,ISG15,…	145
Cell Death and Survival, Organismal Injury and Abnormalities	cell death	cell death of epithelial cells	4.11e-17					CRYAB,MMP3,NDRG2,PTHLH,PTK2,CXCL10,SIVA1,CYP2E1,PIM1,ITGAV,SERPINE1,CALB1,ALDH3A1,CEACAM1,AHR,CXCL8,APOBEC3B,TIAM1,TJP2,SPP1,PKP3,TNFRSF10B,LCN2,ITGA6,MMP2,IFNGR1,AURKA,TCF3,ADAR,INHBA,ITCH,MET,IL18,VOPP1,RND3,IL1RN,MAPT,IRS1,TMX1,NCOA1,IGFBP3,TFRC,EPHA2,GADD45B,HSPB8,TNFSF10,UGCG,CHEK1,HMOX1,SHC1,ALDH2,TIMP1,TICAM1,IGF1R,BID,NAMPT,ERBB2,STAT1,PDCD6IP,CITED2,PLAT,PRNP,EGFR,PRKDC,TP63,MECOM,PLAUR,…	83
Cardiovascular System Development and Function, Organismal Development	vasculogenesis	vasculogenesis	4.68e-17					MYH10,CRYAB,EHD3,LMO2,TGFBR3,ACP1,ODC1,VEGFA,CXCL10,SLURP1,DDAH1,CXCL1,PRDM1,SERPINE1,AHR,CCNE2,THY1,MMP2,PLD1,SKP2,MET,IRS1,THBS2,ALCAM,ECM1,EPHA2,ECT2,APOE,FN1,GBP1,TNFSF10,IGFBP7,COL4A2,TIPARP,CXCR2,IGF1R,COL18A1,CITED2,MMP1,HEY1,EGFR,PTK7,PLAT,PRKDC,EPHB4,TGFBI,LTBP1,APP,EFNA1,S100A9,TF,SERPINH1,PLAU,SEMA3C,AMIGO2,LGALS3,MMP3,EPHX2,PTHLH,PBX1,CXCL12,CYP2C9,MMP13,PTK2,RORA,PIM1,ITGAV,KLF2,CEAC…	112
Connective Tissue Disorders, Inflammatory Disease, Inflammatory Response, Organismal Injury and Abnormalities, Skeletal and Muscular Disorders	inflammation	inflammation of joint	4.73e-17					PRUNE2,SOCS1,CRYAB,SPAG16,HMMR,TYRO3,CCL20,HBA1/HBA2,CXCL9,SERPINB2,VEGFA,CXCL10,LPIN1,ELF3,LUM,CXCL1,PRDM1,AHR,TYMS,MPC1,TOPBP1,TNFRSF10B,MMP2,ITPR3,THBS2,TFRC,HPRT1,GLUL,EDN3,COL3A1,DEK,APOE,COL4A5,FN1,GADD45B,ZFP36,HSPB8,COL10A1,TNFSF10,TRIO,GALNT2,KAZN,IGFBP7,COL4A2,CDH11,SELENBP1,VRK1,GINS2,NCOA2,CXCR2,TNXB,BID,LY6E,CD24,IL27RA,MMP1,PLAT,BMP1,NMU,PPFIA1,TJP1,MMP10,ACLY,FOS,TF,S100A9,LYN,FCER…	141
Inflammatory Response, Organismal Injury and Abnormalities	inflammation	inflammation of organ	5.71e-17					SOCS1,MYH10,MUC1,CCL20,HBA1/HBA2,MKI67,CXCL9,ODC1,CXCL10,VEGFA,LPIN1,ELF3,CXCL1,PRDM1,ADORA2B,SERPINE1,NAPA,AHR,TYMS,ARHGAP10,MPC1,TNFRSF10B,ITGA6,RRM2,MMP2,NLRX1,PLS1,PLD1,CTSL,PSMB2,BHLHE40,THBS2,ALCAM,HPRT1,COL3A1,APOE,SERPINB1,COL4A5,GADD45B,FN1,ZFP36,TNFSF10,TRIO,KAZN,RUVBL1,CDH11,SELENBP1,UCHL1,CXCR2,TOP2A,IGF1R,BID,CD24,IL27RA,MMP1,ACKR1,PLAT,EGFR,IVL,KRT17,ACOX1,MMP10,TOB1,APP,SERPINB4,LY…	168
Cancer, Cell Death and Survival, Organismal Injury and Abnormalities, Tumor Morphology	necrosis	necrosis of tumor	6.35e-17					PNO1,PHLDA1,CRYAB,SLC7A11,MUC1,CXCL12,VEGFA,EIF3B,CSE1L,ITGAV,SERPINE1,NAPA,HMGA2,CEACAM1,CXCL8,PON2,NUP155,TOPBP1,TNFRSF10B,RRM2,POLR2H,NUP107,INHBA,STC1,MET,RPA3,IL18,RND3,ADAM12,SUPT16H,THBS2,LAMA3,IGFBP3,NUAK1,IL6ST,BLNK,NUP160,ZFP36,HSPB8,TNFSF10,UGCG,TTK,CDH11,CHEK1,CDC25B,HMOX1,DHCR7,HSP90AB1,TIMP1,ANXA1,IGF1R,BID,CD24,PSMA3,MMP11,NAMPT,ERBB2,COL18A1,PRNP,EGFR,CXCL11,SNRPB,PLAUR,ACLY,BIRC5…	79
Connective Tissue Development and Function, Tissue Development	growth	growth of connective tissue	7.09e-17					MYH10,SOCS1,COL14A1,HMMR,TYRO3,ACP1,MKI67,SLURP1,LUM,SERPINE1,AHR,ESPL1,TNFRSF10B,MMP2,ADAR,SKP2,MET,TGM1,STIP1,IRS1,EPHA2,UBE2C,FN1,ZFP36,CDK4,TNFSF10,IGFBP7,VCAN,IGF1R,CITED2,EGFR,PLAT,PRKDC,PTPRK,MECOM,KRT17,GREM1,EFNA1,BUB1,MAD2L1,FOS,S100A9,TF,SERPINH1,PLAU,SLC7A11,LGALS3,NDRG2,PTHLH,CXCL12,PBX1,RNF7,LMNB1,STMN1,PTK2,ITGAV,POSTN,CEACAM1,SOX4,CXCL8,FST,SPP1,PKP3,AQP1,KLF4,INHBA,CCNB1,SLC3A2,S…	100
Cellular Assembly and Organization, Cellular Function and Maintenance	organization	organization of cytoplasm	7.2e-17					CENPF,PRUNE2,MYH10,CRYAB,HMMR,ITGA8,ACP1,PHACTR4,CXCL9,CLIP1,CXCL10,VEGFA,ITGA3,PLEK2,LPIN1,KRT13,CHMP2B,ABR,EZR,ABLIM3,DDAH1,CXCL1,ITGB4,SERPINE1,AHR,VPS4B,ESPL1,ARHGAP10,ITGA6,THY1,CKAP2,DES,PLS1,RAB31,PLD1,MET,FSCN1,DST,STIP1,HPRT1,RAB11A,NEK2,EPHA2,ECT2,APOE,NME1,FN1,TRIP10,TNFSF10,TRIO,SHOX2,TTK,NUAK2,ABLIM1,CHEK1,ENAH,UCHL1,USO1,ARF6,MYO1B,SORBS1,CXCR2,RHOD,SNX10,IGF1R,HEXB,PFN2,PARL,KIF2C,…	183
Cellular Development, Cellular Growth and Proliferation	cell proliferation	cell proliferation of breast cancer cell lines	8.73e-17					DLGAP5,LGALS3,PTHLH,CXCL12,MELK,PBK,ODC1,CXCL10,VEGFA,PTK2,ELF3,HOXB7,CYP3A5,PIM1,RORA,CSE1L,SIM2,ITGB4,CEACAM1,AHR,TYMS,CCNE2,SPP1,RRAD,ATAD2,KLF4,ASAH1,INHBA,SKP2,ITCH,MET,COL6A3,ADAM12,ACKR3,IRS1,IGFBP3,NCOA1,CRABP2,CST6,EPHA2,NUDT1,RFC3,NME1,SH3BP4,FN1,ZFP36,DUSP6,HSPB8,TPD52L1,TNFSF10,IGFBP7,CDH11,ENAH,CDC25B,NRG1,TNC,SHC1,DUSP5,ANXA1,GMNN,HPGD,IGF1R,ERBB2,EGFR,TP63,GLS,PLAUR,ERBB3,CEBPB,NCA…	80
Dermatological Diseases and Conditions, Organismal Injury and Abnormalities	psoriasis	chronic psoriasis	9.39e-17					APOE,ZFP36,DDX39A,ME1,CDC25B,HMOX1,PGD,TNXB,ALDH3A2,HSPE1,POSTN,CD24,CXCL1,CBFB,STAT1,MMP12,PRSS3,ACPP,MALL,TGM3,PON2,KRT17,HSPH1,LCN2,SLC39A6,RANBP1,CEBPB,CSTB,PCP4,SERPINB4,TGM1,CTSL,S100A9,FSCN1,TCN1,CRABP2,CST6	37
Cancer, Organismal Injury and Abnormalities	upper aerodigestive tract carcinoma	upper aerodigestive tract carcinoma	9.67e-17					CENPF,CRYAB,ITGA8,VEGFA,CXCL10,KRT13,EZR,CXCL1,SERPINE1,DNMT1,TYMS,DPT,MPC1,RRM2,ITGA6,THY1,MMP2,TPCN1,MET,FN1,COL10A1,KAZN,TRIO,TNFSF10,TTK,CDH11,ENAH,UCHL1,RASAL1,HSP90AB1,PDLIM5,TOP2A,IGF1R,LY6E,SCNN1B,EGFR,PLOD2,OAS2,CYP2C18,MMP10,CRIP2,PLAU,FBN2,FAT1,IFI16,CXCL12,GPNMB,ZNF750,POSTN,PXDN,MGLL,HMGA2,AIM1,FLG,CXCL8,TIAM1,SPP1,POLE2,ANO1,AURKA,INHBA,TRAM2,ABCA8,ADAM12,DUOX1,TIMELESS,CST1,RND3,IL…	110
Cancer, Organismal Injury and Abnormalities, Reproductive System Disease	benign neoplasm of female genital organ	benign neoplasm of female genital organ	9.81e-17					MYH10,TGFBR3,MUC1,SLPI,CDC7,NPEPPS,AURKB,VEGFA,GPX3,ELF3,IFI44L,RORA,MTHFD2,POSTN,SLC39A4,TBL1XR1,HMGA2,AHR,SOX4,DPT,SPP1,JAG2,SLC24A3,POLE2,LCN2,RRM2,FRMD4B,THAP12,MMP2,IFITM2,PCP4,MET,PCNA,ABCA8,GINS1,COL6A3,ADAM12,MEST,DST,THBS2,EPCAM,HSP90AA1,ADH1B,CRABP2,APOE,LOX,POLQ,UGCG,E2F3,VCAN,CUX1,COL5A1,TNC,KLK11,AEBP1,HSP90AB1,RGS5,TOP2A,CD24,SORT1,MMP11,SORBS2,STAT1,EGFR,PLXNC1,MECOM,LTBP1,PARP1,FO…	78
Cancer, Gastrointestinal Disease, Hepatic System Disease, Organismal Injury and Abnormalities	hepatobiliary system cancer	hepatobiliary system cancer	1.04e-16					SPAG16,PCDH1,CCNB2,CCL20,HOXB7,CSE1L,ARHGAP10,JAG2,SLC2A1,DST,THBS2,ITPR3,ADH1B,ALCAM,ELMO2,ECT2,UBE2C,FHL1,COL4A5,COL10A1,ATP10B,TTK,CLDN4,TIPARP,HEXB,LY6E,MECOM,GREM1,LAMC2,MYO5A,BUB1,MCM3,PDZD2,YEATS2,CRIP2,YWHAH,NDRG2,EPHX2,PLBD1,CRNN,ACTG2,CEACAM1,CXCL8,TIAM1,LAPTM4B,EPHA1,AURKA,TXNRD1,KIAA0907,KANK1,TJP3,TRPS1,PSME4,CBX3,TNS1,EREG,ETV5,SULF1,DNASE1L3,EXT1,LSM2,NRG1,ALDH2,DHCR7,ZBED2,ERBB2,S…	422
Cancer, Gastrointestinal Disease, Organismal Injury and Abnormalities	colon cancer	colon cancer	1.13e-16					PCDH1,CCNB2,SLC38A6,DIO2,HOXB7,MAP3K9,CCNE2,ARHGAP10,JAG2,ITGA6,NUP107,TCF3,DST,THBS2,ELMO2,SERPINB1,FHL1,COL4A5,MFSD5,ATP10B,TTK,AQP3,CLDN4,BEX4,PFN2,EPHB4,MECOM,CCDC6,LYPD3,MCM3,MAD2L1,PDZD2,DDX60,CCT2,FBXO34,PLBD1,ANXA11,IFI44L,CRNN,FNDC4,ZWINT,CEACAM1,CXCL8,STK39,LCN2,AURKA,TXNRD1,KIAA0907,KANK1,TJP3,GINS1,SPINK5,TRPS1,PSME4,CBX3,TNS1,ETV5,SULF1,CHSY1,GALNT12,SEC14L1,NRG1,ALDH2,TNC,CDS1,ERBB2…	420
Cellular Movement	migration	migration of breast cancer cell lines	1.36e-16					MYH10,IL32,TGFBR3,PTHLH,CXCL12,CXCL9,PTK2,CXCL10,VEGFA,CSE1L,ITGAV,SERPINE1,EYA2,AHR,CXCL8,TIAM1,SPP1,LCN2,ITGA6,MMP2,KLF4,MET,CTSL,ADAM12,IGFBP3,CST6,EPHA2,NME1,FN1,TRIP10,DUSP6,TPD52L1,RUVBL1,ENAH,NRG1,SHC1,ARF6,DUSP5,AHNAK,TIMP1,ANXA1,IGF1R,ERBB2,DBF4,EGFR,PLXNA1,CXCL11,PLAUR,ERBB3,KRT8,PAK2,CYP2J2,PLAU,EIF2AK2,MMP9	55
Cancer, Organismal Injury and Abnormalities	connective tissue tumor	connective tissue tumor	1.38e-16					MYH10,COL14A1,HMMR,TGFBR3,MUC1,MKI67,TMEM184B,VEGFA,LPIN1,SERPINE1,TYMS,CCNE2,SLC24A3,RRM2,MMP2,IFITM2,SKP2,MET,PCNA,CTSL,ABCC5,DST,ITPR3,TCN1,TSPAN6,EPHA2,COL3A1,UBE2C,COL4A5,FN1,CDK4,COL10A1,TNFSF10,ETFDH,TECR,COL4A2,TTK,CDH11,VCAN,CHEK1,COL5A1,VRK1,MYO1B,HSP90AB1,NCOA2,CLDN4,ALDH1A3,TOP2A,IGF1R,IL27RA,COL18A1,PLAC8,MMP1,EGFR,RPN1,PRKDC,NELL2,TJP1,NCAPD2,NETO2,LAMC2,MCM3,FOS,YEATS2,DOPEY2,LYN,P…	127
Cellular Development, Cellular Growth and Proliferation, Connective Tissue Development and Function	proliferation	proliferation of fibroblast cell lines	1.57e-16					SOCS1,MINPP1,IFI16,PTHLH,KLF6,PBX1,CXCL12,ACP1,CCNB2,TSC22D3,ODC1,STMN1,PTK2,CXCL10,SMYD3,EIF3B,PIM1,CXCL1,CAST,SERPINE1,APEX1,KLF2,CEACAM1,AHR,PKP3,PLD1,SKP2,PLAG1,SLC3A2,SH3GL1,MET,ARHGAP32,ACKR3,IRS1,STIP1,IGFBP3,TFRC,EREG,S100P,UBE2C,LOX,FN1,GADD45B,CDK4,HSPB8,E2F3,VCAN,TNC,HMOX1,MXD1,IGF1R,ERBB2,STAT1,PLAC8,EGFR,CKS2,ERO1A,PLAUR,TOB1,ERBB3,CEBPB,FOXM1,CCDC6,LTBP1,PARP1,FOS,COL1A1,PAK2,CKS1B,…	74
Cancer, Gastrointestinal Disease, Hepatic System Disease, Organismal Injury and Abnormalities	liver tumor	liver tumor	1.82e-16					SPAG16,PCDH1,CCNB2,CCL20,HOXB7,CSE1L,ARHGAP10,JAG2,SLC2A1,DST,THBS2,ITPR3,ADH1B,ALCAM,ELMO2,ECT2,UBE2C,FHL1,COL4A5,COL10A1,ATP10B,TTK,CLDN4,TIPARP,HEXB,LY6E,MECOM,GREM1,LAMC2,MYO5A,BUB1,MCM3,PDZD2,YEATS2,CRIP2,YWHAH,NDRG2,EPHX2,PLBD1,CRNN,ACTG2,CEACAM1,CXCL8,TIAM1,LAPTM4B,EPHA1,AURKA,TXNRD1,KIAA0907,KANK1,TJP3,KRT24,TRPS1,CBX3,TNS1,ETV5,SULF1,DNASE1L3,EXT1,LSM2,NRG1,ALDH2,DHCR7,ZBED2,ERBB2,STAT1,…	423
Cancer, Cell Death and Survival, Organismal Injury and Abnormalities, Tumor Morphology	cell death	cell death of tumor cells	1.83e-16					PNO1,PHLDA1,SLC7A11,MUC1,CXCL12,VEGFA,EIF3B,CSE1L,ITGAV,SERPINE1,NAPA,HMGA2,CEACAM1,CXCL8,PON2,NUP155,TOPBP1,TNFRSF10B,RRM2,POLR2H,NUP107,INHBA,STC1,MET,RPA3,IL18,RND3,ADAM12,SUPT16H,THBS2,LAMA3,IGFBP3,IL6ST,BLNK,NUP160,ZFP36,HSPB8,TNFSF10,UGCG,TTK,CDH11,CHEK1,CDC25B,HMOX1,DHCR7,HSP90AB1,TIMP1,ANXA1,IGF1R,BID,CD24,PSMA3,MMP11,NAMPT,ERBB2,COL18A1,PRNP,EGFR,CXCL11,SNRPB,PLAUR,ACLY,BIRC5,CDK1,PARP1,…	77
Organismal Functions, Organismal Injury and Abnormalities, Tissue Morphology	healing	healing of wound	1.91e-16					IL6ST,LOX,FN1,MMP3,KLF6,SLPI,SERPINB2,VEGFA,NRG1,COL5A1,AEBP1,CXCR2,ABR,LUM,POSTN,ERBB2,SERPINE1,SCNN1B,PLAT,PTK7,EGFR,NBEAL2,TP63,SPRR3,FST,SPP1,EPB41L4B,AQP1,GSN,SLC3A2,SKP2,PARP1,MET,COL1A1,IL18,THBS2,SPARC,PLAU,EREG,PER2,MMP9,COL3A1	42
Cancer, Gastrointestinal Disease, Organismal Injury and Abnormalities	upper gastrointestinal tract cancer	upper gastrointestinal tract cancer	1.94e-16					COL14A1,CRYAB,EHD3,HMMR,MUC1,LRP12,CXCL1,SERPINE1,ALDH3A1,TMEM97,TYMS,SPRR2B,DPT,RRM2,ITGA6,TPCN1,PLAG1,MET,ITPR3,ALCAM,UBE2C,APOE,TRIP10,CDK4,COL10A1,TTK,HSP90AB1,TNXB,CXCR2,LY6E,SCNN1B,PDCD6IP,KIF2C,PLOD2,PRKDC,IVL,LAMC2,CSTB,MAD2L1,TNS3,SERPINH1,CRIP2,KLF6,FBXO34,RBP1,GPNMB,PER3,CRNN,PXDN,DSC2,HMGA2,CXCL8,TIAM1,LAPTM4B,MAST4,AURKA,ANO1,TUSC3,CBLB,ARHGAP32,TJP3,ABCA8,ADAM12,RND3,DUSP1,TRPS1,IGF…	227
Cancer, Gastrointestinal Disease, Organismal Injury and Abnormalities	large intestine adenocarcinoma	large intestine adenocarcinoma	2.07e-16					COL14A1,PCDH1,SLC38A6,DIO2,ELF3,HOXB7,EIF3B,CSE1L,MAP3K9,CCNE2,JAG2,ARHGAP10,SLC2A1,ITGA6,NUP107,TCF3,DST,ITPR3,THBS2,ALCAM,ELMO2,UBE2C,KIF20A,SERPINB1,FHL1,COL4A5,ARPC1B,GBP1,COL10A1,MFSD5,ETFDH,TTK,ATP10B,CLDN4,BEX4,PFN2,SCNN1B,PFDN4,PLOD2,EPHB4,MECOM,LAMC2,CCDC6,LYPD3,MYO5A,BUB1,PDZD2,MARCKSL1,DDX60,YEATS2,CRIP2,LYN,CCT2,FBXO34,PER3,PLBD1,ANXA11,IFI44L,CRNN,FNDC4,TMEM45A,ACTG2,ZWINT,TJP2,STK39…	606
Cancer, Organismal Injury and Abnormalities	upper aero-digestive squamous cell carcinoma	upper aero-digestive squamous cell carcinoma	3.63e-16					ITGA8,CXCL12,GPNMB,VEGFA,CXCL10,KRT13,ZNF750,EZR,POSTN,CXCL1,MGLL,SERPINE1,HMGA2,FLG,TYMS,CXCL8,TIAM1,DPT,SPP1,MPC1,RRM2,ITGA6,THY1,INHBA,MET,TRAM2,RND3,ADAM12,IL1RN,IGFBP3,HSP90AA1,HTRA1,EREG,SULF1,FN1,COL10A1,PPP1CB,TNFSF10,ENAH,RASAL1,HSP90AB1,PDLIM5,IGF1R,ASPN,LY6E,ERBB2,MMP12,EGFR,PLOD2,TP63,ATP2C1,BGN,MMP10,ERBB3,CEBPB,UMPS,BIRC5,COL1A1,HOPX,PITX1,COL11A1,PLAU,CTSC,DSG2,MMP9,LGALS1,MSN	67
Cancer, Hematological Disease, Organismal Injury and Abnormalities	neoplasia	neoplasia of blood cells	3.75e-16					SOCS1,NDRG2,LMO2,KLF6,CXCL12,CCL20,IFI35,MKI67,CXCL9,ODC1,STMN1,CXCL10,SLC16A7,IFI44L,CYP3A5,PIM1,LAMB1,PRDM1,HS3ST1,TBL1XR1,ITGB4,MXI1,TYMS,COL4A1,TIA1,POLE2,RRM2,THY1,AURKA,ADAR,TCF3,SKP2,CBLB,IL18,RND3,PSMB2,HPRT1,HSP90AA1,NT5C2,EPHA2,TNS1,KIF11,PPAT,COL3A1,FN1,GADD45B,TAX1BP1,RSAD2,CDK4,TNFAIP3,IGFBP7,COL4A2,NUAK2,CDH11,COL1A2,DUSP5,HSP90AB1,TIMP1,ANXA1,MAL,TOP2A,BID,CD24,IFI6,IL27RA,STAT1,MM…	85
Cellular Function and Maintenance	homeostasis	cellular homeostasis	3.88e-16					SOCS1,CRYAB,LMO2,MUC1,TYRO3,CCNB2,SH3GLB1,CCL20,PANX1,SCNN1A,CXCL10,VEGFA,ITGA3,SMYD3,ELF3,TMEM38B,CHMP2B,CXCL1,PRDM1,ADORA2B,CBFB,ITGB4,CALB1,SERPINE1,EYA2,AHR,DNMT1,SFRP4,JAG2,SLC2A1,SLC24A3,TNFRSF10B,AGA,TCF3,NLRX1,TPCN1,PLD1,SKP2,MET,CTSL,IRS1,BHLHE40,ITPR3,ITPKC,THBS2,VPS37B,RAB11A,TFRC,EDN3,EPHA2,DRAM1,APOE,GADD45B,FN1,RSAD2,PPP1R3C,HSPB8,COL10A1,SNRPE,TNFSF10,COL4A2,MYH11,LAMP3,CHEK1,ELF4,…	190
Organismal Development	morphology	morphology of body cavity	3.95e-16					SOCS1,MYH10,EHD3,TGFBR3,LMO2,ITGA8,TYRO3,CCNB2,SLC35C1,ODC1,VEGFA,ITGA3,HOXB7,TMEM38B,LUM,MTHFD2,PRDM1,CBFB,SERPINE1,APEX1,AHR,JAG2,ITGA6,AGA,MMP2,TCF3,ADAR,COX7A1,DES,PLS1,ASAH1,SKP2,MET,BHLHE40,IRS1,EDN3,COL3A1,APOE,FN1,ZFP36,PLAGL1,PPP1R3C,DUSP6,CDK4,HSPB8,COL10A1,SHOX2,MYH11,NUAK2,CDH11,SELENBP1,SRSF10,ARF6,CXCR2,PDLIM5,IGF1R,BID,LY6E,HEXB,COL18A1,SCNN1B,CITED2,HEY1,KRT4,BMP1,EGFR,HOXD11,PRKD…	174
Cellular Growth and Proliferation, Tissue Development	generation	generation of cells	4.08e-16					MYH10,SPAG16,NPEPPS,CLIP1,ODC1,ELF3,CXCL1,ADORA2B,SERPINE1,CCNE2,ADGRL2,JAG2,TCF3,PLD1,SKP2,MET,THBS2,ECM1,ECT2,APOE,NME1,RAB25,COL4A5,GADD45B,GBP1,TRIP10,RSAD2,CDK4,COL10A1,ELF4,ARF6,TIPARP,CXCR2,HEXB,PFN2,IL27RA,MMP1,HEY1,NMU,PRKDC,MLLT11,EPHB4,GREM1,MYO5A,FOS,PPT1,LYN,AMIGO2,LGALS3,YWHAH,NDRG2,EPHX2,PTHLH,CYP2C9,TSC22D3,GPNMB,PIM1,ADGRG6,CAST,PDZRN3,CEACAM1,CXCL8,NBEAL2,TIAM1,STK39,EPHA1,UNC13…	227
Cancer, Organismal Injury and Abnormalities	genitourinary carcinoma	genitourinary carcinoma	4.42e-16					COL14A1,DIO2,ELF3,CSE1L,JAG2,ITGA6,DST,THBS2,ITPR3,ELMO2,ECT2,UBE2C,KIF20A,COL4A5,GBP1,ATP10B,TTK,SNRPG,CLDN4,TIPARP,MXD1,PLOD2,MECOM,GREM1,S100A14,CCDC6,MYO5A,BUB1,MARCKSL1,DDX60,YEATS2,FBXO5,CCT2,RNF7,PER3,ANXA11,CRNN,ZWINT,CEACAM1,CXCL8,TIAM1,TJP2,STK39,EPHA1,LCN2,AURKA,TXNRD1,KANK1,GINS1,SPINK5,TRPS1,KRT24,PSME4,TNS1,EREG,ETV5,LOX,SULF1,LITAF,EXT1,E2F3,SEC14L1,NRG1,KCNS3,TNC,DHCR7,RAPGEFL1,FA…	421
Cellular Assembly and Organization, Cellular Function and Maintenance	organization	organization of cytoskeleton	4.7e-16					CENPF,PRUNE2,MYH10,CRYAB,HMMR,ITGA8,ACP1,PHACTR4,CXCL9,CLIP1,CXCL10,VEGFA,ITGA3,PLEK2,LPIN1,KRT13,CHMP2B,ABR,EZR,ABLIM3,DDAH1,CXCL1,ITGB4,SERPINE1,AHR,ESPL1,ARHGAP10,ITGA6,THY1,CKAP2,DES,PLS1,RAB31,PLD1,MET,FSCN1,DST,STIP1,HPRT1,RAB11A,NEK2,EPHA2,ECT2,APOE,NME1,FN1,TRIP10,TNFSF10,TRIO,SHOX2,TTK,NUAK2,ABLIM1,CHEK1,ENAH,UCHL1,ARF6,MYO1B,SORBS1,CXCR2,RHOD,IGF1R,PFN2,KIF2C,ACKR1,PLAT,PTK7,KRT4,EGFR,P…	168
Cancer, Organismal Injury and Abnormalities	benign connective or soft tissue neoplasm	benign connective or soft tissue neoplasm	4.97e-16					MYH10,COL14A1,TGFBR3,HMMR,CDC7,NPEPPS,AURKB,VEGFA,IFI44L,RORA,MTHFD2,SERPINE1,HMGA2,AHR,SOX4,CCNE2,DPT,COL4A1,SLC24A3,FRMD4B,MMP2,THAP12,MET,PCP4,PCNA,ABCA8,ADAM12,COL6A3,DUSP1,MEST,DST,ADH1B,CRABP2,COL3A1,COL7A1,COL4A5,RBBP8,COL10A1,EXT1,UGCG,COL4A2,VCAN,CUX1,COL1A2,COL5A1,SHC1,TNC,HSP90AB1,RGS5,TOP2A,IGF1R,CD24,MMP11,SORBS2,COL18A1,EGFR,MFHAS1,COL5A2,PLXNC1,LTBP1,FOS,COL1A1,HOPX,SLC33A1,LYN,COL…	68
Cell Cycle	ploidy	ploidy	5.39e-16					MYH10,NME1,DDX11,CRYAB,YWHAH,CDC20,CXCL12,AURKB,E2F3,STMN1,CUL3,CCNA2,PIM1,TOP2A,ERBB2,STAT1,AHR,EGFR,NBEAL2,PRKDC,CKS2,ESPL1,TP63,CKAP2,AURKA,FOXM1,BIRC5,TPX2,PARP1,SKP2,BUB1,MAD2L1,PAK2,CKS1B,FBXO5,SAC3D1,NEK2,WNK1,KIF11,BUB3	40
Cellular Movement	cell movement	cell movement of epithelial cells	5.55e-16					LGALS3,CXCL12,CDH11,SERPINB2,PTK2,CXCL10,NRG1,ITGA3,TIMP1,POSTN,ITGAV,CXCL1,ITGB4,SERPINE1,MMP1,AHR,EGFR,DTL,PLXNA1,CXCL8,CXCL11,TIAM1,TP63,EPB41L4B,LCN2,MMP10,PLAUR,MMP2,GSN,TCF3,EFNA1,MET,PAK2,THBS2,LAMA3,SPARC,ELMO2,MMP9,COL7A1	39
Cellular Development, Cellular Growth and Proliferation	proliferation	proliferation of lung cancer cell lines	5.85e-16					SLC7A11,MUC1,CXCL12,STMN1,PGD,ELF3,PIM1,TRIB2,CEACAM1,SPP1,SLC2A1,PKP3,LCN2,PLS1,SLC3A2,SKP2,MET,NASP,IL18,ADAM12,RFC4,THBS2,IGFBP3,EREG,ECT2,EPHA2,UBE2C,LOX,EPB41L3,CDK4,TNFSF10,PDGFC,CHEK1,NRG1,CDC25B,HMOX1,DUSP5,GMNN,ANXA1,DESI2,IGF1R,BID,ERBB2,MMP1,EGFR,TP63,GLS,PLAUR,ERBB3,ACLY,FOXM1,BIRC5,EMP1,TSPO,CYP2J2	55
Cell Death and Survival	cell viability	cell viability of tumor cell lines	6.24e-16					SOCS1,MINPP1,HBA1/HBA2,CXCL9,SERPINB2,VEGFA,EN1,ELF3,CXCL1,APEX1,AHR,TYMS,JAG2,SLC2A1,TNFRSF10B,RRM2,AGA,ASAH1,MET,PCNA,BHLHE40,DST,RAB11A,EPHA2,APOE,INPP1,FN1,ZFP36,DUSP6,HSPB8,SNRPE,TNFSF10,KAZN,IGFBP7,TTK,VCAN,CEACAM5,CHEK1,VRK1,AQP3,DUSP5,HSP90AB1,CLDN4,IGF1R,CD24,BID,PFDN4,EGFR,PLAT,PRKDC,EPHB4,PTPRK,MECOM,CYP2C18,APP,MAD2L1,RAD54B,S100A9,NOP2,LYN,FBXO5,PLAU,LGALS3,KLF6,PBX1,SLPI,CXCL12,AURK…	115
Cardiovascular System Development and Function, Cellular Movement	cell movement	cell movement of endothelial cells	8.48e-16					CRYAB,LGALS3,HMMR,PTHLH,CXCL12,ACP1,MMP13,DIO2,PTK2,VEGFA,ITGA3,PIM1,ITGAV,CXCL1,ITGB4,SERPINE1,KLF2,PRSS3,CEACAM1,SFRP4,CXCL8,SPP1,COL4A1,THY1,MMP2,PLD1,STC1,MET,SASH1,ACKR3,THBS2,IGFBP3,ALCAM,S100P,LOX,APOE,FN1,TNFSF10,ALOX12,COL4A2,LOXL2,NRG1,HSP90AB1,CXCR2,TIMP1,MXD1,ERBB2,COL18A1,HEY1,EGFR,PLXNA1,EPHB4,TGFBI,TJP1,DGKA,GREM1,PLAUR,EFNA1,WARS,ANXA3,SPARC,PLAU,WNK1,MMP9,LGALS1	65
Cardiovascular Disease, Organismal Injury and Abnormalities	arterial aneurysm	arterial aneurysm	9.27e-16					LOX,APOE,MMP3,EPHX2,MMP13,MYH11,IGFBP7,CXCL10,COL5A1,PIM1,TIMP1,MMP11,MMP12,COL5A2,CTSK,SPP1,MMP2,COL1A1,CTSL,COL11A1,PLAU,CTSC,TMPO,MMP9,FBN2,COL3A1	26
Cancer, Gastrointestinal Disease, Hepatic System Disease, Organismal Injury and Abnormalities	liver carcinoma	liver carcinoma	9.47e-16					SPAG16,PCDH1,CCNB2,CCL20,HOXB7,CSE1L,ARHGAP10,JAG2,DST,THBS2,ITPR3,ADH1B,ALCAM,ELMO2,ECT2,UBE2C,FHL1,COL4A5,COL10A1,ATP10B,TTK,TIPARP,HEXB,LY6E,MECOM,GREM1,LAMC2,MYO5A,BUB1,MCM3,PDZD2,YEATS2,CRIP2,YWHAH,NDRG2,EPHX2,PLBD1,CRNN,ACTG2,CEACAM1,CXCL8,TIAM1,LAPTM4B,EPHA1,AURKA,TXNRD1,KIAA0907,KANK1,TJP3,TRPS1,TNS1,CBX3,ETV5,SULF1,DNASE1L3,EXT1,LSM2,NRG1,ALDH2,DHCR7,ZBED2,ERBB2,STAT1,TGM3,PRC1,PLAUR,STK…	400
Cellular Movement	cell movement	cell movement of cancer cells	1e-15					SOCS1,FN1,HMMR,CXCL12,MMP13,VCAN,PTK2,VEGFA,TNC,ITGA3,EZR,LUM,MGLL,SERPINE1,COL18A1,PRSS3,CEACAM1,CXCL8,CXCL11,TIAM1,TP63,SPP1,MMP2,TUSC3,GSN,FOXM1,KLF4,CDK1,MET,DUSP1,LYN,ALCAM,SPARC,PLAU,DSG2,MMP9,S100P	37
Cancer, Hematological Disease, Immunological Disease, Organismal Injury and Abnormalities	neoplasia	neoplasia of leukocytes	1.04e-15					SOCS1,NDRG2,LMO2,KLF6,CXCL12,CCL20,IFI35,MKI67,CXCL9,ODC1,STMN1,CXCL10,SLC16A7,IFI44L,CYP3A5,PIM1,LAMB1,PRDM1,HS3ST1,TBL1XR1,ITGB4,MXI1,TYMS,COL4A1,TIA1,POLE2,RRM2,THY1,AURKA,ADAR,TCF3,SKP2,CBLB,IL18,RND3,PSMB2,HPRT1,HSP90AA1,NT5C2,EPHA2,TNS1,KIF11,PPAT,COL3A1,FN1,GADD45B,TAX1BP1,RSAD2,CDK4,TNFAIP3,IGFBP7,COL4A2,NUAK2,CDH11,COL1A2,DUSP5,HSP90AB1,TIMP1,ANXA1,MAL,TOP2A,BID,CD24,IFI6,IL27RA,STAT1,MM…	84
Infectious Diseases	infection	Viral Infection	1.09e-15					TCFL5,SOCS1,CRYAB,AP2B1,TYRO3,ETHE1,CCL20,HBA1/HBA2,CXCL9,PANX1,SLC38A6,CLIP1,CXCL10,TMPRSS11D,VEGFA,ITGA3,CHMP2B,CSE1L,ABLIM3,CXCL1,ADORA2B,HS3ST1,SERPINE1,AHR,VPS4B,TYMS,MAP3K9,APOBEC3B,SLC2A1,SUCLG2,TNFRSF10B,RRM2,NUP107,KLK12,TCF3,NLRX1,ADAR,IFITM2,RAB31,PLD1,IFITM3,CTSL,FSCN1,SUPT16H,STIP1,TCN1,TFRC,GLUL,RAB11A,EPHA2,COL3A1,UBE2C,DEK,APOE,RNF10,FN1,NUP160,ARPC1B,GBP1,RSAD2,HEATR1,CDK4,TNFSF1…	189
Cell-To-Cell Signaling and Interaction	adhesion	adhesion of tumor cell lines	1.2e-15					PHLDA1,LGALS3,HMMR,MUC1,CXCL12,ACP1,SERPINB2,PTK2,VEGFA,CXCL10,ITGA3,ITGAV,SIM2,SERPINE1,MYO6,SFRP4,CXCL8,TIAM1,SPP1,ITGA6,MMP2,PLD1,ALOX15B,ADAM12,IRS1,LAMA3,ALCAM,EPCAM,CST6,EPHA2,S100P,ETV5,APOE,NME1,FN1,VCAN,UCHL1,NRG1,SHC1,TNC,ANXA1,IGF1R,STAT1,DBF4,EGFR,TP63,MECOM,TJP1,PLAUR,ERBB3,LAMC2,FOS,MAD2L1,PAK2,CYP2J2,PLAU,DSG2	57
Cancer, Gastrointestinal Disease, Hepatic System Disease, Organismal Injury and Abnormalities	cancer	liver cancer	1.32e-15					SPAG16,PCDH1,CCNB2,CCL20,HOXB7,CSE1L,ARHGAP10,JAG2,SLC2A1,DST,THBS2,ITPR3,ADH1B,ALCAM,ELMO2,ECT2,UBE2C,FHL1,COL4A5,COL10A1,ATP10B,TTK,CLDN4,TIPARP,HEXB,LY6E,MECOM,GREM1,LAMC2,MYO5A,BUB1,MCM3,PDZD2,YEATS2,CRIP2,YWHAH,NDRG2,EPHX2,PLBD1,CRNN,ACTG2,CEACAM1,CXCL8,TIAM1,LAPTM4B,EPHA1,AURKA,TXNRD1,KIAA0907,KANK1,TJP3,TRPS1,TNS1,CBX3,ETV5,SULF1,DNASE1L3,EXT1,LSM2,NRG1,ALDH2,DHCR7,ZBED2,ERBB2,STAT1,TGM3,P…	411
Hereditary Disorder, Organismal Injury and Abnormalities	autosomal dominant disease	autosomal dominant disease	1.54e-15					COL14A1,CRYAB,TGFBR3,MUC1,LDB3,KRT13,TBL1XR1,DNMT1,AHR,SFRP4,DFNA5,SLC2A1,MET,MORC2,ISLR,MBD4,ADH1B,EPHA2,PER2,COL3A1,APOE,FHL1,FN1,PPP1R3C,HSPB8,CDK4,COL10A1,SNRPE,PRPF4,MYH11,COL4A2,ABLIM1,VCAN,UCHL1,COL5A1,TNXB,TOP2A,BMP1,KRT4,PRKDC,PLOD2,TGFBI,MECOM,GREM1,ACLY,APP,MCM2,GPD1L,SERPINH1,LAMB3,ATP1A2,LYN,DVL3,PLAU,SEMA3C,FBN2,PTHLH,PBX1,MMP13,MELK,TUBB,LMNB1,ELOVL5,POSTN,FLG,MYO6,PAX9,FST,COL4A1,…	116
Cancer, Organismal Injury and Abnormalities	neoplasia	neoplasia of tumor cell lines	1.89e-15					MMP3,TGFBR3,MUC1,TYRO3,KLF6,VEGFA,ITGA3,CSE1L,PIM1,CXCL1,CEACAM1,PAX9,CXCL8,NBEAL2,COL4A1,THY1,KLF4,INHBA,ASAH1,SKP2,MET,SH3GL1,IL18,ADAM12,FSCN1,LOXL1,EPCAM,ALCAM,HTRA1,EPHA2,EREG,ECT2,NME1,RAB25,FN1,COL4A2,IGFBP7,ABLIM1,HMOX1,CXCR2,ALDH1A3,IGF1R,CD24,IL27RA,ERBB2,STAT1,COL18A1,PDCD6IP,MMP1,EGFR,PRNP,PLAUR,MMP10,FOXM1,PARP1,FOS,SERPINB4,CRIP2,CKS1B,PLAU,MMP9	61
Cancer, Organismal Injury and Abnormalities	head and neck neoplasia	head and neck neoplasia	1.9e-15					COL14A1,MINPP1,CRYAB,MUC1,CCNB2,ASCC2,CLIP1,ELF3,LUM,CLCA4,CXCL1,TBL1XR1,ITGB4,SERPINE1,CALB1,TYMS,APOBEC3B,CCNE2,SPRR2B,DPT,JAG2,SLC2A1,TNFRSF10B,RRM2,ITGA6,DES,PLAG1,MET,DST,ECM1,NME1,RAB25,NUP160,CDK4,COL10A1,GALNT2,TECR,IGFBP7,HSP90AB1,TNXB,LY6E,MMP1,PLOD2,PRKDC,IVL,EPHB4,MECOM,LAMC2,BUB1,MAD2L1,PDZD2,YEATS2,LAMB3,CRIP2,LYN,SYNGR1,LGALS3,MMP3,NDRG2,EPHX2,PLBD1,PER3,PDIA4,HMGB3,HMGA2,PRSS3,CXC…	232
Embryonic Development, Organismal Development	development	development of body trunk	2.17e-15					CENPF,SOCS1,MYH10,EHD3,TGFBR3,LMO2,LDB3,ITGA8,CCNB2,SLC35C1,ODC1,HOXC10,VEGFA,CXCL10,EN1,ITGA3,TMEM38B,EZR,PRDM1,CBFB,SERPINE1,AHR,CCNE2,ITGA6,MMP2,ADAR,TCF3,IFITM2,ASAH1,SKP2,MET,PCNA,IRS1,STIP1,MEIS1,COL3A1,APOE,NME1,FHL1,COL4A5,FN1,DUSP6,CDK4,HSPB8,SHOX2,IGFBP7,MYH11,VCAN,CDH11,CHEK1,COL5A1,ARF6,TIPARP,NCOA2,CXCR2,ALDH1A3,IGF1R,BID,LY6E,CITED2,HEY1,PLAT,PTK7,EGFR,HOXD11,PRKDC,CTSK,MLLT11,EPHB4…	153
Cancer, Neurological Disease, Organismal Injury and Abnormalities	central nervous system cancer	central nervous system cancer	2.25e-15					SOCS1,IL32,LDB3,KLF6,CLTB,MKI67,CXCL9,ODC1,GPNMB,VEGFA,PIM1,ITGAV,CLCA4,CXCL1,PRDM1,MGLL,CALB1,SERPINE1,MXI1,TYMS,CXCL8,DPT,COL4A1,SPP1,RRM2,FRMD4B,MMP2,PTGDS,TUSC3,DES,MET,TRAM2,ABCA8,ADAM12,NCOA1,IGFBP3,EPCAM,ALCAM,TCN1,HSP90AA1,PAIP2B,EPHA2,ECT2,COL3A1,UBE2C,NME1,FN1,GBP1,PLAGL1,POLQ,CDK4,TRIO,KAZN,MYH11,COL4A2,NUAK2,PDGFC,HLF,COL1A2,CDKN3,TNC,ALDH2,HSP90AB1,TIMP1,TNXB,PDLIM5,ANXA1,MAL,TOP2A,I…	91
Cancer, Organismal Injury and Abnormalities, Respiratory Disease	lung adenocarcinoma	lung adenocarcinoma	2.72e-15					PHLDA1,FAT1,CCNB2,VEGFA,DPY19L4,ELF3,EZR,LUM,CBFB,TBL1XR1,HMGA2,AHR,TYMS,APOBEC3B,SPP1,POLE2,LCN2,RRM2,FRMD4B,PLOD1,PLS1,CCNB1,KIAA0907,MET,PCNA,RFC4,ITPR3,TCN1,HSP90AA1,PSME4,AGRN,ECT2,KIF11,NUDT1,UBE2C,LOX,NME1,FN1,GADD45B,CDC20,POLQ,RBBP8,CDK4,SELENBP1,UCHL1,CCNA2,CLDN4,HSP90AB1,NCOA2,AHNAK,TOP2A,IGF1R,LY6E,ERBB2,MMP12,TK1,EGFR,CKS2,TP63,MECOM,TGFBI,ERBB3,HSPD1,FOXM1,CDK1,PARP1,MAGEA3/MAGEA6,M…	74
Cancer, Organismal Injury and Abnormalities	head and neck cancer	head and neck cancer	3.78e-15					PRUNE2,SOCS1,CRYAB,MINPP1,MUC1,ITGA8,TYRO3,ASCC2,HOMER3,MKI67,CXCL10,VEGFA,SCNN1A,ITGA3,CSGALNACT2,ELF3,EZR,CLCA4,CXCL1,TBL1XR1,ITGB4,CALB1,SERPINE1,DNMT1,TYMS,CAPN5,APOBEC3B,SPRR2B,DPT,JAG2,SLC2A1,MPC1,TNFRSF10B,ITGA6,RRM2,THY1,MMP2,DES,MET,IRS1,MBD4,TCN1,FOXE1,MAGEA11,ECM1,NME1,RAB25,FN1,NUP160,POLQ,CDK4,COL10A1,TNFSF10,TRIO,GALNT2,KAZN,IGFBP7,TECR,CHEK1,ENAH,UCHL1,RASAL1,HSP90AB1,TNXB,PDLIM5,T…	184
Cellular Development, Cellular Growth and Proliferation, Organ Development, Skeletal and Muscular System Development and Function, Tissue Development	proliferation	proliferation of muscle cells	4e-15					SOCS1,NDRG2,TGFBR3,IFI16,PTHLH,CXCL12,ODC1,PTK2,VEGFA,CXCL10,POSTN,SERPINE1,HMGA2,CXCL8,FST,SPP1,TNFRSF10B,ITGA6,IFNGR1,PTGDS,KLF4,PLD1,INHBA,SKP2,MET,IL18,DUSP1,IL1RN,IRS1,MEIS1,NCOA1,IGFBP3,EPHA2,EREG,APOE,FHL1,FN1,CDK4,TNFSF10,TNFAIP3,ALOX12,E2F3,VCAN,NRG1,SHC1,HMOX1,TNC,RAB5A,TIMP1,IGF1R,NAMPT,STAT1,MMP1,HEY1,PLAT,PRNP,EGFR,PLAUR,HSPD1,FOXM1,BIRC5,FOS,HOPX,SPARC,PLAU,MMP9	66
Cancer, Hematological Disease, Immunological Disease, Organismal Injury and Abnormalities	non-Hodgkin disease	non-Hodgkin disease	4.97e-15					SOCS1,MUC1,CCL20,MKI67,CXCL9,ODC1,CXCL10,LPIN1,CSE1L,CLCA4,PRDM1,HS3ST1,AHR,TYMS,TNFRSF10B,RRM2,THY1,ADAR,TCF3,SKP2,PSMB2,DST,TCN1,HPRT1,EPHA2,COL3A1,RAB25,COL4A5,FN1,GADD45B,RSAD2,IGFBP7,COL4A2,NUAK2,CDH11,DUSP5,HSP90AB1,NCOA2,MAL,TOP2A,CD24,NUP205,IFI6,ZWILCH,MMP1,EGFR,PTK7,PRKDC,CXCL11,PTPRK,OAS2,TJP1,CYP2C18,SMC6,TOB1,LAMC2,APP,ISG15,RAD54B,PDZD2,SERPINH1,ATP1A2,DOPEY2,FBN2,NDRG2,KLF6,PBX1,CX…	119
Cardiovascular System Development and Function, Cellular Movement	migration	migration of endothelial cells	5.59e-15					CRYAB,HMMR,PTHLH,CXCL12,ACP1,MMP13,DIO2,PTK2,VEGFA,ITGA3,PIM1,ITGAV,CXCL1,ITGB4,SERPINE1,KLF2,PRSS3,SFRP4,CXCL8,SPP1,COL4A1,THY1,MMP2,PLD1,STC1,MET,SASH1,ACKR3,IGFBP3,ALCAM,S100P,LOX,APOE,FN1,TNFSF10,ALOX12,COL4A2,LOXL2,NRG1,HSP90AB1,CXCR2,TIMP1,MXD1,ERBB2,COL18A1,HEY1,EGFR,PLXNA1,EPHB4,TGFBI,TJP1,GREM1,PLAUR,EFNA1,WARS,ANXA3,SPARC,PLAU,MMP9,LGALS1	60
Dermatological Diseases and Conditions, Organismal Injury and Abnormalities	chronic skin disorder	chronic skin disorder	6.3e-15					APOE,ZFP36,DDX39A,IL17RC,ME1,CDC25B,HMOX1,PGD,TNXB,ALDH3A2,HSPE1,POSTN,CD24,CXCL1,CBFB,STAT1,MMP12,PRSS3,ACPP,MALL,TGM3,PON2,KRT17,HSPH1,LCN2,SLC39A6,RANBP1,CEBPB,CSTB,PCP4,SERPINB4,TGM1,CTSL,S100A9,FSCN1,TCN1,CRABP2,CST6,EREG	39
Cardiovascular Disease, Organismal Injury and Abnormalities	aortic aneurysm	aortic aneurysm	6.71e-15					LOX,APOE,MMP3,EPHX2,MMP13,MYH11,COL5A1,CXCL10,PIM1,TIMP1,MMP11,MMP12,COL5A2,CTSK,SPP1,MMP2,COL1A1,CTSL,COL11A1,PLAU,CTSC,TMPO,MMP9,FBN2,COL3A1	25
Cell Death and Survival	cell death	cell death of connective tissue cells	8.48e-15					IFI16,MUC1,PTHLH,KLF6,CYP2C9,SH3GLB1,MELK,SERPINB2,STMN1,VEGFA,PTK2,SIVA1,EIF3B,PIM1,LUM,ITGAV,CALB1,SERPINE1,RAI14,KLF2,AHR,DNMT1,CXCL8,SFRP4,TIAM1,SPP1,TNFRSF10B,ITGA6,NLRX1,GSN,ASAH1,SKP2,CCNB1,STC1,TMEM57,MET,IL18,TGM1,FUS,ADAM12,DUSP1,MAPT,MBD4,IGFBP3,TRPS1,S100P,NUDT1,RAB25,GADD45B,FN1,CDC20,TAX1BP1,CDK4,TNFSF10,TNFAIP3,CHEK1,TNC,HMOX1,TIMP1,MXD1,TOP2A,IGF1R,BID,HSPBAP1,ERBB2,STAT1,PLAC8,PR…	90
Cell Cycle	interphase	interphase of tumor cell lines	9.79e-15					LGALS3,PBX1,CDC7,MELK,LMNB1,KRT13,CAMK2N1,CSE1L,ITGAV,AHR,DNMT1,MXI1,TYMS,SPP1,TOPBP1,ITGA6,TCF3,KLF4,CCNB1,SKP2,MET,CCNG2,NASP,ALOX15B,DUSP1,BHLHE40,TFRC,NUAK1,KIF11,PMEPA1,SULF1,RBBP8,CDK4,IGFBP7,CHEK1,CDKN3,CDC25B,NRG1,HMOX1,SHC1,CCNA2,GMNN,DESI2,MXD1,IGF1R,MCM10,ERBB2,STAT1,PRNP,EGFR,TP63,PLAUR,ERBB3,CEBPB,FOXM1,BIRC5,CDK1,MCM3,MAD2L1,TF,ATR,EIF2AK2,PLAU,MMP9,LGALS1,MCM7	66
Cell Cycle	interphase	arrest in interphase	9.97e-15					LGALS3,PTHLH,KLF6,CDC7,MELK,KRT13,CSE1L,CAMK2N1,PIM1,ITGAV,DNMT1,MXI1,AHR,TYMS,SPP1,TOPBP1,AURKA,KLF4,INHBA,CCNB1,SKP2,MET,ALOX15B,DUSP1,BHLHE40,MBD4,IGFBP3,TFRC,NUAK1,TMPO,KIF11,GADD45B,FN1,CDK4,IGFBP7,E2F3,CHEK1,CDC25B,NRG1,CCNA2,CDS1,GMNN,MXD1,DESI2,TOP2A,BID,MCM10,ERBB2,STAT1,EGFR,PRKDC,CKS2,TP63,PLAUR,CEBPB,FOXM1,BIRC5,CDK1,PARP1,FOS,MAD2L1,MCM2,CKS1B,FBXO5,ATR,EIF2AK2,PLAU,PLPP2,MMP9,LGALS1…	71
Organismal Injury and Abnormalities	wound	Wound	1e-14					IL6ST,LOX,LGALS3,FN1,MMP3,KLF6,SLPI,SERPINB2,VEGFA,NRG1,COL5A1,AEBP1,CXCR2,ABR,ANXA1,LUM,POSTN,BID,ERBB2,SERPINE1,SCNN1B,PLAT,PTK7,EGFR,NBEAL2,TIAM1,SPRR3,TP63,SPP1,FST,EPB41L4B,AQP1,GSN,SLC3A2,SKP2,PARP1,MET,COL1A1,IL18,THBS2,SPARC,PLAU,EREG,PER2,MMP9,COL3A1	46
Cancer, Organismal Injury and Abnormalities	cancer	cancer of secretory structure	1.01e-14					COL14A1,MINPP1,SPAG16,MUC1,PCDH1,ASCC2,NPEPPS,SLC35C1,ODC1,ELF3,CLCA4,ITGB4,ALDH7A1,TYMS,JAG2,ESPL1,SLC2A1,TNFRSF10B,ITGA6,RRM2,SKP2,NEBL,MET,EVPL,CYP4B1,SUPT16H,ITPR3,ELMO2,ECM1,KIF20A,SERPINB1,NME1,FHL1,ARPC1B,CDK4,HSPB8,GALNT2,ETFDH,IGFBP7,TECR,TM7SF2,NUAK2,HSP90AB1,CLDN4,SORBS1,CXCR2,TNXB,LY6E,KIF2C,MMP1,PLOD2,PRKDC,EPHB4,PMM1,MECOM,TJP1,SLC39A6,LAMC2,ISG15,FOS,PDZD2,TNS3,DDX60,SERPINH1,ATP1A…	312
Cancer, Hematological Disease, Organismal Injury and Abnormalities	hematologic cancer	hematologic cancer of cells	1.06e-14					SOCS1,NDRG2,LMO2,KLF6,CXCL12,CCL20,IFI35,MKI67,CXCL9,ODC1,STMN1,CXCL10,SLC16A7,IFI44L,CYP3A5,PIM1,LAMB1,PRDM1,HS3ST1,TBL1XR1,ITGB4,MXI1,TYMS,COL4A1,TIA1,POLE2,RRM2,THY1,AURKA,ADAR,TCF3,SKP2,CBLB,RND3,PSMB2,HPRT1,HSP90AA1,NT5C2,EPHA2,TNS1,PPAT,COL3A1,FN1,GADD45B,TAX1BP1,RSAD2,CDK4,TNFAIP3,IGFBP7,COL4A2,NUAK2,CDH11,COL1A2,DUSP5,HSP90AB1,TIMP1,ANXA1,MAL,TOP2A,CD24,IFI6,STAT1,MMP12,MMP1,PRKDC,CXCL11,…	80
Hematological Disease, Immunological Disease	T-cell lymphoproliferative disorder	T-cell lymphoproliferative disorder	1.24e-14					SOCS1,NDRG2,LMO2,KLF6,CXCL12,CCL20,IFI35,MKI67,CXCL9,ODC1,STMN1,CXCL10,SLC16A7,IFI44L,CYP3A5,PIM1,LAMB1,PRDM1,HS3ST1,TBL1XR1,ITGB4,MXI1,TYMS,COL4A1,TIA1,POLE2,RRM2,THY1,AURKA,ADAR,TCF3,SKP2,CBLB,RND3,PSMB2,HPRT1,HSP90AA1,NT5C2,EPHA2,TNS1,PPAT,COL3A1,FN1,GADD45B,TAX1BP1,RSAD2,CDK4,TNFAIP3,IGFBP7,COL4A2,NUAK2,CDH11,COL1A2,DUSP5,HSP90AB1,TIMP1,ANXA1,MAL,TOP2A,CD24,IFI6,STAT1,MMP12,MMP1,PRKDC,CXCL11,…	80
Cell Cycle	ploidy	ploidy of cells	1.33e-14					MYH10,NME1,CRYAB,DDX11,YWHAH,CDC20,CXCL12,AURKB,E2F3,CUL3,CCNA2,PIM1,ERBB2,STAT1,AHR,EGFR,NBEAL2,PRKDC,CKS2,ESPL1,TP63,CKAP2,AURKA,BIRC5,PARP1,SKP2,BUB1,MAD2L1,CKS1B,FBXO5,SAC3D1,NEK2,WNK1,BUB3	34
Cellular Growth and Proliferation	colony formation	colony formation of tumor cell lines	1.34e-14					IFI16,MUC1,TYRO3,KLF6,SLPI,PBK,VEGFA,SIVA1,ELF3,HOXB7,LUM,ITGB4,HMGA2,SPP1,RRAD,RRM2,KLF4,MET,IFITM3,CCNG2,IRS1,LOXL1,IGFBP3,EPHA2,IL6ST,LOX,GADD45B,EHF,EPB41L3,DUSP6,TNFSF10,IGFBP7,E2F3,CEACAM5,VCAN,NRG1,DUSP5,CLDN4,ANXA1,IGF1R,HPGD,SH3GLB2,ERBB2,MMP12,EGFR,TP63,MECOM,ERBB3,BIRC5,MAD2L1,FOS,KRT8,PTK6,SPARC,CYP2J2,PLAU	56
Tissue Development	development	development of epithelial tissue	1.41e-14					LGALS3,FAT1,NDRG2,EPHX2,CXCL12,CYP2C9,ACP1,EXPH5,ODC1,PTK2,VEGFA,CXCL10,PIM1,DDAH1,LAMB1,CXCL1,SERPINE1,KLF2,CEACAM1,AHR,CXCL8,COL4A1,SPP1,JAG2,STK39,THY1,MMP2,KLF4,INHBA,SKP2,STC1,MET,IL18,TIMELESS,IL1RN,LAMA3,ECM1,EPHA2,ECT2,SULF1,APOE,NME1,RAB25,COL4A5,FN1,GBP1,TNFSF10,COL4A2,PDGFC,LOXL2,NRG1,HMOX1,RGS5,CXCR2,TIMP1,ERBB2,STAT1,COL18A1,HSD17B4,MMP1,HEY1,PLAT,EGFR,PRKDC,EPHB4,TP63,KRT17,DGKA,PLA…	81
DNA Replication, Recombination, and Repair	synthesis	synthesis of DNA	1.44e-14					COL14A1,MINPP1,LGALS3,TGFBR3,CDC7,CXCL12,ODC1,PTK2,VEGFA,CXCL10,PIM1,ADORA2B,KLF2,ALDH3A1,DNMT1,CEACAM1,TYMS,CXCL8,CCNE2,SPP1,RRAD,MMP2,PTGDS,INHBA,SKP2,MET,PCNA,ALOX15B,FUS,RFC4,DUSP1,IL1RN,IRS1,THBS2,NCOA1,IGFBP3,EDN3,EREG,PPAT,RFC3,IL6ST,PEBP1,APOE,FN1,CDK4,TNFSF10,TRIO,ALOX12,E2F3,CHEK1,NRG1,TNC,CCNA2,SHC1,NCOA2,IGF1R,ERBB2,PRNP,EGFR,TP63,GREM1,ERBB3,BIRC5,APP,FOS,SPARC,ATR,LGALS1	68
Cell-To-Cell Signaling and Interaction	adhesion	adhesion of breast cancer cell lines	1.76e-14					MYO6,NME1,TIAM1,LGALS3,FN1,SPP1,TJP1,CXCL12,ACP1,PLAUR,ERBB3,NRG1,VEGFA,PTK2,ALOX15B,ANXA1,PAK2,IGF1R,CYP2J2,CST6,SERPINE1,EPHA2,DBF4,EGFR	24
Developmental Disorder, Hereditary Disorder, Organismal Injury and Abnormalities, Skeletal and Muscular Disorders	Emery-Dreifuss muscular dystrophy	Emery-Dreifuss muscular dystrophy	1.88e-14					LOX,PLOD2,COL5A2,FHL1,COL4A1,TGFBI,TGFBR3,BGN,COL4A2,ACLY,LOXL2,COL1A2,COL5A1,COL1A1,COL6A3,CNN3,SERPINH1,LOXL1,ASPN,SPARC,BMP1,COL3A1	22
Cancer, Organismal Injury and Abnormalities, Reproductive System Disease	female genital tract adenocarcinoma	female genital tract adenocarcinoma	2.12e-14					MYH10,COL14A1,HMMR,MUC1,CCNB2,DIO2,ODC1,TMPRSS11D,ELF3,CSE1L,ABLIM3,LUM,MTHFD2,TBL1XR1,ITGB4,TYMS,DPT,JAG2,ESPL1,ITGA6,RRM2,TPCN1,DES,PCP4,MET,DOCK9,EVPL,DST,SUPT16H,ITPR3,THBS2,ADH1B,RSRC1,ECT2,UBE2C,KIF20A,APOE,COL4A5,GBP1,TTK,ATP10B,LAMP3,VRK1,DUSP5,HSP90AB1,TIPARP,CLDN4,SORBS1,CXCR2,TNXB,ACYP1,KIF2C,MMP1,NMU,PRKDC,MLLT11,MECOM,SLC39A6,FJX1,LAMC2,CCDC6,ISG15,MYO5A,BUB1,MARCKSL1,TNS3,DDX60,YEAT…	330
Organismal Development	growth	growth of organism	2.17e-14					SOCS1,DDX11,LMO2,CDC7,CCL20,SLC35C1,VEGFA,EN1,TMPRSS11D,SCNN1A,CSE1L,PRDM1,TBL1XR1,CALB1,DNMT1,AHR,ESPL1,TOPBP1,ITGA6,THAP12,ADAR,NLRX1,MAFF,PLAG1,MET,IRS1,MEST,ITPR3,TFRC,EDN3,APOE,FN1,CDK4,COL4A2,SHOX2,CHEK1,HSP90AB1,IGF1R,MCM10,IL27RA,COL18A1,CITED2,EGFR,NELL2,ACOX1,GREM1,APP,ISG15,KRT8,TF,LYN,PTK6,MAOA,PNO1,PTHLH,CXCL12,LMNB1,ABCA1,POSTN,KLF2,MXI1,SOX4,STIL,SPP1,COL4A1,LCN2,POLR2H,AQP1,IFNGR1…	113
Dermatological Diseases and Conditions, Organismal Injury and Abnormalities	plaque psoriasis	plaque psoriasis	2.23e-14					LGALS3,SPRR1A,SLPI,CCL20,CXCL9,ODC1,CXCL10,VEGFA,HMOX1,RAB5A,ITGA3,CYP3A5,CYP2E1,CAMK2N1,CD24,ITGB4,STAT1,CXCL8,CXCL11,SPRR2B,KRT17,LCN2,ITGA6,FOS,SERPINB4,PCNA,IL18,S100A9,TCN1,CST6,RCAN2,KRT15	32
Cellular Growth and Proliferation, Tissue Development	proliferation	proliferation of epithelial cells	2.31e-14					CRYAB,SLC7A11,NDRG2,TGFBR3,PTHLH,CXCL12,RNF7,MKI67,LMNB1,ODC1,PTK2,VEGFA,STMN1,SLURP1,ITGA3,HOXB7,EZR,POSTN,SIM2,LAMB1,CEACAM1,AHR,SOX4,CXCL8,SPP1,FST,TNFAIP6,PKP3,LCN2,ITGA6,IFNGR1,KLF4,INHBA,SKP2,MET,IL18,CCNG2,TGM1,TIMELESS,IL1RN,LAMA3,GLUL,HTRA1,EPHA2,EREG,NME1,FN1,ZFP36,CDK4,TNFSF10,IGFBP7,CDC25B,CUL3,NCOA2,CXCR2,TIMP1,IGF1R,BID,ERBB2,MMP12,CITED2,HEY1,KRT4,EGFR,PTPRK,TP63,KRT17,TOB1,ERBB3,C…	78
Dermatological Diseases and Conditions, Organismal Injury and Abnormalities	exanthem	exanthem of skin	2.94e-14					LGALS3,SPRR1A,SLPI,CCL20,CXCL9,ODC1,CXCL10,VEGFA,HMOX1,RAB5A,ITGA3,CYP3A5,CYP2E1,CAMK2N1,CD24,ITGB4,STAT1,EGFR,CXCL8,CXCL11,SPRR2B,KRT17,LCN2,ITGA6,FOS,SERPINB4,IL18,PCNA,S100A9,TCN1,CST6,RCAN2,KRT15	33
Dermatological Diseases and Conditions, Inflammatory Disease, Organismal Injury and Abnormalities, Skeletal and Muscular Disorders	juvenile dermatomyositis	juvenile dermatomyositis	3.08e-14					LOX,PLOD2,COL5A2,COL4A1,TGFBI,TGFBR3,BGN,COL4A2,ACLY,LOXL2,COL1A2,COL5A1,COL1A1,COL6A3,CNN3,SERPINH1,LOXL1,ASPN,SPARC,BMP1,COL3A1	21
Cardiovascular System Development and Function, Tissue Development	development	development of endothelial tissue	3.54e-14					LGALS3,EPHX2,CXCL12,CYP2C9,ACP1,ODC1,PTK2,VEGFA,CXCL10,PIM1,DDAH1,CXCL1,SERPINE1,KLF2,CEACAM1,CXCL8,SPP1,COL4A1,STK39,THY1,MMP2,INHBA,SKP2,STC1,MET,IL18,IL1RN,ECM1,EPHA2,ECT2,SULF1,APOE,FN1,GBP1,TNFSF10,COL4A2,PDGFC,LOXL2,NRG1,HMOX1,RGS5,CXCR2,ERBB2,STAT1,COL18A1,MMP1,PLAT,EGFR,HEY1,PRKDC,EPHB4,DGKA,PLAUR,FOXM1,APP,EFNA1,COL1A1,S100A9,SPARC,WNK1,RCAN2,MMP9,LGALS1	63
Cell Cycle	S phase	S phase	3.63e-14					PBX1,CXCL12,CDC7,LMNB1,VEGFA,CAMK2N1,MXI1,TYMS,TOPBP1,ITGA6,KLF4,SKP2,MET,PCNA,CCNG2,BHLHE40,IRS1,PMEPA1,SULF1,FN1,CDK4,RBBP8,E2F3,CHEK1,CUL3,NRG1,CCNA2,SHC1,HMOX1,DESI2,MXD1,BID,MCM10,ERBB2,DBF4,EGFR,CKS2,CEBPB,FOXM1,BIRC5,CDK1,APP,PARP1,MCM3,FOS,TF,FBXO5,PLPP2,MCM7,LGALS1	50
Cancer, Organismal Injury and Abnormalities	solid tumor of head and neck	solid tumor of head and neck	3.96e-14					MINPP1,CRYAB,COL14A1,MUC1,ASCC2,CLIP1,ELF3,LUM,CLCA4,CXCL1,TBL1XR1,ITGB4,SERPINE1,CALB1,TYMS,APOBEC3B,SPRR2B,DPT,JAG2,SLC2A1,TNFRSF10B,RRM2,ITGA6,DES,MET,DST,ECM1,NME1,RAB25,NUP160,CDK4,GALNT2,COL10A1,TECR,IGFBP7,HSP90AB1,TNXB,LY6E,MMP1,PRKDC,PLOD2,IVL,EPHB4,MECOM,LAMC2,BUB1,MAD2L1,PDZD2,YEATS2,CRIP2,LYN,SYNGR1,LGALS3,NDRG2,EPHX2,PER3,PDIA4,HMGB3,HMGA2,PRSS3,CXCL8,TIAM1,FMO2,EPHA1,ANO1,AURKA,KLF4…	211
Cell Morphology	abnormal morphology	abnormal morphology of cells	4.2e-14					MYH10,EHD3,SPAG16,LDB3,ITGA8,BAZ1A,HBA1/HBA2,VEGFA,ITGA3,TMEM38B,ABR,LUM,PRDM1,ITGB4,CALB1,AHR,DPT,JAG2,ESPL1,ITGA6,AGA,TCF3,ADAR,PLOD1,DES,PLS1,SKP2,SH3GL1,BHLHE40,ITPR3,ITPKC,THBS2,TFRC,EDN3,SAC3D1,COL3A1,APOE,CDK4,COL10A1,TRIO,MYH11,DNAJA1,VCAN,CHEK1,COL5A1,ELF4,NCOA2,CXCR2,TNXB,PDLIM5,MXD1,IGF1R,BID,HEXB,PFN2,SORT1,SORBS2,PARL,COL18A1,CITED2,HEY1,EGFR,PRKDC,CTSK,ABHD5,MECOM,TGFBI,KRT17,ACOX1,…	159
Cancer, Hematological Disease, Immunological Disease, Organismal Injury and Abnormalities	T-cell non-Hodgkin disease	T-cell non-Hodgkin disease	4.52e-14					NDRG2,KLF6,CXCL12,CCL20,IFI35,MKI67,CXCL9,ODC1,STMN1,CXCL10,IFI44L,PIM1,LAMB1,PRDM1,HS3ST1,MXI1,TYMS,COL4A1,TIA1,POLE2,RRM2,THY1,AURKA,ADAR,TCF3,SKP2,PSMB2,HSP90AA1,EPHA2,TNS1,COL3A1,FN1,GADD45B,RSAD2,TNFAIP3,IGFBP7,COL4A2,NUAK2,CDH11,COL1A2,DUSP5,HSP90AB1,TIMP1,ANXA1,MAL,TOP2A,CD24,IFI6,STAT1,MMP12,MMP1,PRKDC,CXCL11,PTPRK,TP63,OAS2,IL13RA1,TJP1,TOB1,MKNK2,LAMC2,IFI44,PARP1,ISG15,SERPINH1,SPARC	66
Cancer, Organismal Injury and Abnormalities	invasion	invasion of tissue	4.88e-14					MYH10,NME1,FN1,MMP3,GBP1,MUC1,ITGA8,CXCL12,TNFSF10,LOXL2,ENAH,VEGFA,PTK2,CXCR2,ALDH1A3,RORA,EZR,IGF1R,CD24,PFN2,MMP11,ERBB2,COL18A1,SERPINE1,MMP1,EGFR,HOXD11,CXCL8,SPP1,FST,MMP2,TCF3,BIRC5,INHBA,MET,ACKR3,SLC16A1,THBS2,PLAU,EPHA2,MMP9	41
Cell Cycle	mitosis	mitosis of tumor cell lines	5.39e-14					DLGAP5,CDC20,ARPC1B,RBBP8,CDC7,CCNB2,BAZ1A,PRPF4,TTK,CHEK1,CDC25B,NRG1,CSE1L,TOP2A,TBL1XR1,STIL,ADGRL2,TP63,KIF4A,AURKA,FOXM1,BIRC5,INHBA,TPX2,CDK1,CCNB1,BUB1,MAD2L1,FBXO5,NDC80,ATR,NEK2,KIF11,ZNF365	34
Cancer, Organismal Injury and Abnormalities, Reproductive System Disease	uterine tumor	uterine tumor	5.4e-14					MYH10,COL14A1,HMMR,CCNB2,NPEPPS,TMPRSS11D,ELF3,CSE1L,ABLIM3,LUM,MTHFD2,TBL1XR1,ITGB4,TYMS,APOBEC3B,DPT,ESPL1,ITGA6,RRM2,THAP12,TPCN1,COX7A1,DES,PCP4,MET,DOCK9,CTSL,DST,ITPR3,THBS2,ADH1B,TFRC,RSRC1,ECT2,UBE2C,KIF20A,NME1,FHL1,COL4A5,GBP1,CDK4,TTK,ATP10B,LAMP3,VRK1,HSP90AB1,CLDN4,CXCR2,TNXB,KIF2C,MMP1,NMU,PRKDC,MLLT11,MECOM,SLC39A6,LAMC2,CCDC6,ISG15,MYO5A,BUB1,FOS,SERPINB4,MARCKSL1,DDX60,LAMB3,DOPE…	305
Cardiovascular System Development and Function	vascularization	vascularization	7.04e-14					APOE,CRYAB,LGALS3,MMP3,HMMR,EPHX2,PTHLH,CXCL12,TNFSF10,TNFAIP3,MMP13,ALOX12,PDGFC,ODC1,VEGFA,CXCR2,TIMP1,RORA,IGF1R,ERBB2,COL18A1,SERPINE1,MMP12,CEACAM1,PLAT,PTK7,SPP1,TIA1,RRM2,PLAUR,MMP2,IFNGR1,STK3,INHBA,PLD1,EFNA1,STC1,IL18,IL1RN,IRS1,THBS2,IGFBP3,PLAU,HTRA1,EPHA2,MMP9,LGALS1	47
Cancer, Organismal Injury and Abnormalities, Skeletal and Muscular Disorders	muscle tumor	muscle tumor	7.41e-14					MYH10,PNO1,CDC7,MELK,NPEPPS,IFI35,TMEM184B,AURKB,PBK,ABCA1,PLBD1,VEGFA,LPIN1,IFI44L,RORA,MTHFD2,SLC39A4,HMGA2,PRSS3,AHR,SOX4,TYMS,DPT,SPP1,SLC24A3,POLE2,RRM2,FRMD4B,THAP12,MMP2,SKP2,SASH1,PCP4,MET,PCNA,CTSL,ABCA8,COL6A3,ADAM12,DUSP1,ABCC5,MEST,DST,ITPR3,ADH1B,HSP90AA1,AGRN,TSPAN6,CRABP2,UBE2C,CDK4,UGCG,TECR,TTK,PDGFC,VCAN,CHEK1,CUX1,VRK1,TNC,SHC1,MYO1B,HSP90AB1,NCOA2,RGS5,ALDH1A3,TOP2A,ASPN,IGF1R…	96
Organismal Injury and Abnormalities, Tissue Morphology	morphology	morphology of lesion	8.84e-14					CRYAB,LGALS3,MMP3,EPHX2,KLF6,PTHLH,CXCL12,SH3GLB1,RNF7,PANX1,VEGFA,GPX3,SLC16A7,PIM1,SERPINE1,NBEAL2,SPP1,RRAD,LCN2,PTGDS,GSN,MET,IL18,ADAM12,IL1RN,STIP1,EPHA2,APOE,EHF,DUSP6,PLAGL1,TNFSF10,TNFAIP3,SHC1,HMOX1,CXCR2,TICAM1,TIMP1,ANXA1,CD24,BID,NAMPT,ERBB2,MMP12,STAT1,COL18A1,MMP1,EGFR,PRNP,PLAT,HSPH1,FOXM1,SPINT1,PARP1,APP,FOS,KRT8,FCER1G,CYP2J2,PLAU,MMP9,MAOA	62
Cell Death and Survival	cell death	cell death of fibroblast cell lines	9.84e-14					IFI16,MUC1,PTHLH,KLF6,CYP2C9,MELK,SERPINB2,STMN1,PTK2,SIVA1,EIF3B,PIM1,CALB1,RAI14,DNMT1,AHR,TIAM1,SPP1,TNFRSF10B,ITGA6,NLRX1,GSN,ASAH1,CCNB1,SKP2,TMEM57,MET,TGM1,FUS,ADAM12,DUSP1,MAPT,TRPS1,S100P,RAB25,FN1,GADD45B,CDC20,TAX1BP1,CDK4,TNFSF10,TNFAIP3,CHEK1,HMOX1,TNC,MXD1,TOP2A,BID,HSPBAP1,ERBB2,STAT1,PLAC8,PRNP,EGFR,PRKDC,TP63,MECOM,GLS,HSPD1,CEBPB,BIRC5,CDK1,PARP1,APP,SERPINB4,KRT8,PAK2,ATR,EIF2A…	69
Developmental Disorder, Hereditary Disorder, Organismal Injury and Abnormalities, Skeletal and Muscular Disorders	autosomal dominant Emery-Dreifuss muscular dystrophy	autosomal dominant Emery-Dreifuss muscular dystrophy	1.01e-13					LOX,PLOD2,COL5A2,COL4A1,TGFBI,TGFBR3,BGN,COL4A2,ACLY,LOXL2,COL1A2,COL5A1,COL1A1,COL6A3,CNN3,SERPINH1,LOXL1,ASPN,SPARC,BMP1,COL3A1	21
Cardiovascular System Development and Function, Cellular Movement	cell movement	cell movement of endothelial cell lines	1.07e-13					APOE,FN1,SLPI,ALOX12,MYH11,CXCL9,PTK2,VEGFA,CXCL10,NRG1,TNC,CXCR2,CXCL1,CBFB,ERBB2,COL18A1,EGFR,CXCL8,CXCL11,DGKA,TMOD3,PLD1,EFNA1,MET,COL1A1,IL18,SPARC,ALCAM,PLAU,EPHA2	30
Hematological System Development and Function, Tissue Morphology	quantity	quantity of blood cells	1.24e-13					SOCS1,MUC1,TYRO3,CCNB2,CCL20,HBA1/HBA2,SLC35C1,SERPINB2,CHST2,VEGFA,CXCL10,MFAP2,ITGA3,HOXB7,LUM,PRDM1,CBFB,SERPINE1,DNMT1,AHR,JAG2,SLC2A1,ITGA6,TCF3,BHLHE40,THBS2,TFRC,SAC3D1,PER2,SERPINB1,APOE,GADD45B,ZFP36,CDK4,COL10A1,TNFSF10,MYH11,ELF4,SORBS1,CXCR2,MXD1,IGF1R,BID,HEXB,IL27RA,PARL,PLAC8,PLAT,NMU,PRKDC,TGFBI,MECOM,GREM1,TOB1,SERPINB6,APP,ISG15,BUB1,FOS,MAD2L1,S100A9,TF,LYN,FCER1G,TSPO,PLAU,ST3…	130
Cancer, Organismal Injury and Abnormalities	metastasis	metastasis of cells	1.45e-13					SOCS1,LOX,NME1,RAB25,FN1,MMP3,NDRG2,TGFBR3,MUC1,COL4A2,ABLIM1,PTK2,HMOX1,ITGA3,CXCR2,TIMP1,CSE1L,IGF1R,ITGAV,CD24,CXCL1,ERBB2,ITGB4,SERPINE1,COL18A1,MMP1,EGFR,NBEAL2,CXCL8,COL4A1,TP63,THY1,PLAUR,MMP10,MMP2,FOXM1,ASAH1,INHBA,MET,IL18,PCNA,ADAM12,FSCN1,LYN,ALCAM,EPCAM,PLAU,HTRA1,MMP9	49
Immunological Disease	systemic autoimmune syndrome	systemic autoimmune syndrome	1.5e-13					PRUNE2,SOCS1,MYH10,SPAG16,CCL20,HBA1/HBA2,CXCL9,VEGFA,CXCL10,CXCL1,PRDM1,EYA2,DNMT1,TYMS,CRISP3,MPC1,TOPBP1,TNFRSF10B,MMP2,RAB31,NEBL,ITPR3,HPRT1,GLUL,TFRC,EDN3,ECM1,COL3A1,DEK,APOE,COL4A5,FN1,GADD45B,ZFP36,CDK4,HSPB8,COL10A1,TNFSF10,TRIO,GALNT2,KAZN,IGFBP7,MYH11,COL4A2,CDH11,ENAH,VRK1,GINS2,NCOA2,CXCR2,TNXB,LY6E,CD24,MMP1,BMP1,TGFBI,TJP1,ACLY,ISG15,FOS,S100A9,DDX60,LYN,FCER1G,TSPO,ACTL6A,MAOA,SL…	141
Cellular Development, Connective Tissue Development and Function, Tissue Development	differentiation	differentiation of connective tissue cells	1.54e-13					SOCS1,MMP3,TGFBR3,IL32,IFI16,PTHLH,MMP13,TSC22D3,GPNMB,STMN1,VEGFA,PTK2,MFAP2,LPIN1,RORA,TRIB2,LUM,POSTN,PRDM1,ADORA2B,CBFB,TBL1XR1,CAST,HMGA2,CEACAM1,DNMT1,CXCL8,SFRP4,SPP1,ITGA6,THY1,PTGDS,ADAR,GSN,KLF4,INHBA,STC1,IL18,IRS1,TRPS1,TFRC,HTRA1,EPHA2,PER2,IL6ST,APOE,GADD45B,FN1,ZFP36,TNFSF10,SHOX2,LOXL2,VCAN,SELENBP1,ELF4,TNC,HMOX1,TIMP1,HSPE1,SNX10,LY6E,SORT1,MMP11,NAMPT,STAT1,PLAC8,HSD17B4,MMP1,H…	93
Cellular Movement, Immune Cell Trafficking	migration	leukocyte migration	1.67e-13					SOCS1,CRYAB,CCL20,CXCL9,VEGFA,CXCL10,CHST2,ITGA3,EZR,LUM,CXCL1,CBFB,ADORA2B,PRDM1,SERPINE1,AHR,ITGA6,THY1,MMP2,THBS2,ALCAM,EDN3,EPHA2,DEK,SERPINB1,APOE,FN1,WDR26,TNFSF10,TRIO,VCAN,ELF4,AQP3,CXCR2,RHOD,BID,IL27RA,MMP1,ACKR1,EGFR,NMU,PLAT,MLLT11,CXCL11,GREM1,MMP10,S100A14,APP,FOS,LY96,S100A9,PELI1,LYN,FCER1G,PLAU,ST3GAL4,LGALS3,EPHX2,SLPI,CXCL12,LMNB1,ABCA1,PTK2,ITGAV,CAST,KLF2,PRSS3,CEACAM1,CXCL8,…	115
Cellular Development, Cellular Function and Maintenance, Cellular Growth and Proliferation	assembly	assembly of cells	1.99e-13					LGALS3,EPHX2,CXCL12,CYP2C9,ACP1,PANX1,ODC1,PTK2,VEGFA,CXCL10,PIM1,DDAH1,CXCL1,SERPINE1,KLF2,CEACAM1,CXCL8,COL4A1,STK39,THY1,MMP2,INHBA,SKP2,STC1,MET,IL18,IL1RN,ECM1,ECT2,SULF1,APOE,FN1,GBP1,TNFSF10,COL4A2,PDGFC,LOXL2,NRG1,HMOX1,RGS5,CXCR2,ERBB2,STAT1,COL18A1,MMP1,HEY1,EGFR,PRKDC,EPHB4,DGKA,PLAUR,FOXM1,APP,EFNA1,COL1A1,S100A9,SPARC,WNK1,RCAN2,MMP9,LGALS1	61
Cancer, Organismal Injury and Abnormalities	tumor	tumor in nervous system	2.04e-13					CENPF,PRUNE2,SOCS1,COL14A1,HMMR,LDB3,ASCC2,MKI67,CXCL9,CLIP1,ODC1,VEGFA,CSGALNACT2,LUM,CLCA4,CXCL1,PRDM1,ITGB4,SERPINE1,CALB1,TYMS,CAPN5,DPT,TNFRSF10B,RRM2,MMP2,DES,PLD1,MET,IFITM3,DST,ALCAM,TCN1,HPRT1,EPHA2,ECT2,COL3A1,UBE2C,NME1,FN1,GBP1,PLAGL1,POLQ,CDK4,TNFSF10,TRIO,KAZN,MYH11,COL4A2,NUAK2,CDKN3,RASAL1,HSP90AB1,TNXB,PDLIM5,MAL,TOP2A,IGF1R,LY6E,COL18A1,PLAC8,MMP1,PTK7,EGFR,PRKDC,IVL,MECOM,TGFBI…	148
Cancer, Cellular Movement, Organismal Injury and Abnormalities, Tumor Morphology	invasion	invasion of tumor cells	2.08e-13					SOCS1,FN1,MMP3,CXCL12,NUAK2,LOXL2,VCAN,PTK2,HMOX1,CLDN4,EZR,POSTN,IGF1R,CD24,ERBB2,ITGB4,HMGB3,MMP1,CEACAM1,EGFR,ITGA6,PLAUR,MMP2,FOXM1,BIRC5,KLF4,PLD1,MET,CTSL,S100A9,ALCAM,EDN3,PLAU,CST6,MMP9,S100P,LGALS1,COL7A1	38
Cardiovascular Disease	aneurysm	aneurysm	2.34e-13					LOX,APOE,MMP3,EPHX2,MMP13,IGFBP7,MYH11,CXCL10,COL5A1,TIMP1,PIM1,MMP11,MMP12,KLF2,CTSK,COL5A2,SPP1,ATP2C1,MMP2,COL1A1,CTSL,SPARC,COL11A1,PLAU,CTSC,TMPO,MMP9,FBN2,COL3A1	29
Cancer, Cell Death and Survival, Organismal Injury and Abnormalities, Tumor Morphology	cell death	cell death of cancer cells	2.37e-13					PNO1,PHLDA1,MUC1,CXCL12,VEGFA,EIF3B,CSE1L,ITGAV,NAPA,CXCL8,NUP155,TOPBP1,TNFRSF10B,RRM2,POLR2H,NUP107,INHBA,STC1,MET,RPA3,RND3,SUPT16H,LAMA3,IGFBP3,IL6ST,BLNK,ZFP36,NUP160,HSPB8,TNFSF10,TTK,CHEK1,CDC25B,HMOX1,HSP90AB1,ANXA1,IGF1R,CD24,BID,PSMA3,MMP11,NAMPT,ERBB2,COL18A1,EGFR,PRNP,CXCL11,SNRPB,ACLY,BIRC5,CDK1,PARP1,APP,FOS,MAD2L1,MCM2,TF,SLC16A1,NUP62,SPARC,EIF2AK2,MMP9,LGALS1	63
Cancer, Organismal Injury and Abnormalities	breast or ovarian carcinoma	breast or ovarian carcinoma	2.38e-13					MYH10,COL14A1,MUC1,NPEPPS,DIO2,ODC1,TMPRSS11D,ELF3,CXCL1,TBL1XR1,ITGB4,TMEM97,TYMS,JAG2,RRM2,MET,DOCK9,EVPL,SUPT16H,DST,FSCN1,THBS2,MEIS1,ECM1,UBE2C,APOE,HSPB8,CDK4,DUSP5,HSP90AB1,TIPARP,TNXB,SORBS1,ACYP1,LY6E,IL27RA,NMU,PRKDC,MECOM,SLC39A6,GREM1,FJX1,FOS,TNS3,YEATS2,SEMA3C,FAM60A,KLF6,PTHLH,RNF7,STARD7,TSC22D3,GPX3,MAOB,ANXA11,AMOTL2,PDIA4,PXDN,FNDC4,SLC39A4,CAST,HMGA2,CXCL8,NBEAL2,TJP2,MAST4,EP…	216
Dermatological Diseases and Conditions, Inflammatory Disease, Inflammatory Response, Organismal Injury and Abnormalities	dermatitis	Dermatitis	3.01e-13					SOCS1,NAGK,MMP3,SLPI,CCL20,STARD7,MKI67,CXCL9,PBK,ABCA1,ODC1,VEGFA,POSTN,PRDM1,SLC39A4,NAPA,MXI1,AHR,FLG,TYMS,CXCL8,PKP3,POLE2,RRM2,ITGA6,IFNGR1,GSN,IL18,SPINK5,CTSL,DUSP1,IL1RN,PSMB2,THBS2,CST6,EREG,KRT15,APOE,ZFP36,TAX1BP1,TNFSF10,TNFAIP3,KAZN,RUVBL1,CCNA2,AHNAK,TIMP1,ANXA1,TOP2A,STAT1,MMP1,EGFR,TGM3,KLK13,IVL,KRT17,BGN,SERPINB13,SERPINB4,ACADVL,S100A9,CNN3,SLC33A1,LYN,FCER1G,EIF2AK2,LGALS1,MSN	68
Cell-To-Cell Signaling and Interaction	activation	activation of cells	3.4e-13					SOCS1,CRYAB,TGFBR3,TYRO3,CXCL9,VEGFA,CXCL10,ITGA3,CXCL1,PRDM1,ADORA2B,SERPINE1,AHR,TNFRSF10B,THY1,MMP2,MET,CTSL,BHLHE40,ITPKC,HPRT1,UBE2C,APOE,FN1,CEACAM6,TRIP10,HSPB8,CDK4,TNFSF10,VCAN,CEACAM5,CXCR2,TOP2A,CD24,BID,IL27RA,MMP1,EGFR,NMU,PLAT,PRKDC,GREM1,LTBP1,APP,FOS,LY96,KRT8,TF,PLEKHG6,S100A9,PPT1,PELI1,LYN,FCER1G,PLAU,LGALS3,IFI16,IL32,PTHLH,PBX1,SLPI,CXCL12,MMP13,STARD7,GPNMB,PTK2,MAOB,RORA,IT…	123
Inflammatory Disease	chronic inflammatory disorder	chronic inflammatory disorder	3.57e-13					PRUNE2,SOCS1,SPAG16,MUC1,CCL20,HBA1/HBA2,CXCL9,PANX1,VEGFA,CXCL10,CXCL1,PRDM1,ADORA2B,SERPINE1,AHR,TYMS,MPC1,TOPBP1,TNFRSF10B,MSMO1,MMP2,PLD1,CTSL,PSMB2,ITPR3,TFRC,HPRT1,GLUL,EDN3,COL3A1,DEK,APOE,COL4A5,FN1,GADD45B,ZFP36,HSPB8,COL10A1,TNFSF10,TRIO,GALNT2,KAZN,IGFBP7,COL4A2,CDH11,UCHL1,VRK1,GINS2,NCOA2,CXCR2,TNXB,TOP2A,IGF1R,CD24,LY6E,IL27RA,MMP1,EGFR,BMP1,TJP1,ACLY,APP,FOS,KRT8,TF,S100A9,TSPO,ACT…	136
Cellular Movement, Hematological System Development and Function, Immune Cell Trafficking	cell movement	cell movement of leukocytes	3.79e-13					SOCS1,CRYAB,CCL20,CXCL9,VEGFA,CXCL10,CHST2,ITGA3,EZR,LUM,CXCL1,CBFB,PRDM1,SERPINE1,ITGA6,THY1,MMP2,THBS2,ALCAM,EDN3,EPHA2,DEK,SERPINB1,APOE,FN1,TRIO,TNFSF10,VCAN,AQP3,ELF4,RHOD,CXCR2,BID,IL27RA,ACKR1,EGFR,NMU,PLAT,MLLT11,CXCL11,GREM1,MMP10,S100A14,APP,FOS,S100A9,PELI1,LYN,FCER1G,PLAU,LGALS3,EPHX2,CXCL12,SLPI,LMNB1,ABCA1,ITGAV,CAST,KLF2,PRSS3,CEACAM1,CXCL8,TIAM1,SPP1,PON2,COL4A1,LCN2,IFNGR1,PTGDS,…	104
Cancer, Organismal Injury and Abnormalities, Tumor Morphology	invasion	invasion of tumor	4.28e-13					APOE,SOCS1,NME1,FN1,MMP3,SLPI,CXCL12,NUAK2,LOXL2,VCAN,PTK2,HMOX1,CLDN4,EZR,POSTN,IGF1R,CD24,ERBB2,ITGB4,HMGB3,SERPINE1,MMP1,CEACAM1,EGFR,SPP1,ITGA6,PLAUR,MMP2,FOXM1,BIRC5,KLF4,PLD1,SPINT1,MET,CTSL,S100A9,ALCAM,EDN3,PLAU,CST6,EPHA2,MMP9,S100P,COL7A1,LGALS1	45
Cardiovascular System Development and Function, Cellular Development, Cellular Function and Maintenance, Cellular Growth and Proliferation, Organismal Development, Tissue Development	development	endothelial cell development	4.91e-13					LGALS3,EPHX2,CXCL12,CYP2C9,ACP1,ODC1,PTK2,VEGFA,CXCL10,PIM1,DDAH1,CXCL1,SERPINE1,KLF2,CEACAM1,CXCL8,COL4A1,STK39,THY1,MMP2,INHBA,SKP2,STC1,MET,IL18,IL1RN,ECM1,ECT2,SULF1,APOE,FN1,GBP1,TNFSF10,COL4A2,PDGFC,LOXL2,NRG1,HMOX1,RGS5,CXCR2,ERBB2,STAT1,COL18A1,MMP1,HEY1,EGFR,PRKDC,EPHB4,DGKA,PLAUR,FOXM1,APP,EFNA1,COL1A1,S100A9,SPARC,WNK1,RCAN2,MMP9,LGALS1	60
Cellular Assembly and Organization, Tissue Development	formation	formation of filaments	5.05e-13					CENPF,DLGAP5,CXCL12,TUBB,COBL,CLIP1,STMN1,PTK2,VEGFA,ITGA3,POSTN,CBFB,KLF2,RANBP9,CXCL8,TIAM1,EPHA1,THY1,MMP2,PTGDS,TMOD3,GSN,DES,PLD1,KANK1,ARHGAP32,RND3,COL6A3,MAPT,HDGFRP3,APOE,FHL1,FN1,TRIP10,CDK4,MYH11,CDH11,LMOD1,CDC25B,CUL3,COL5A1,TNC,ARF6,SORBS1,CXCR2,RHOD,PFN2,COL18A1,PDCD6IP,KIF2C,PLAT,EGFR,PPFIA1,NUSAP1,TP63,TGFBI,PLAUR,FOXM1,BIRC5,APP,TNS3,PLEKHG6,SERPINH1,FBXO5,SPARC	65
Cancer	transformation	cell transformation	5.24e-13					SOCS1,LGALS3,TYRO3,KLF6,PBX1,ACP1,RNF7,AURKB,PBK,TSC22D3,ODC1,PTK2,VEGFA,ELF3,PIM1,TRIB2,CXCL1,ITGB4,HMGA2,MXI1,DNMT1,CCNE2,TIAM1,SPP1,MMP2,AURKA,SKP2,SLC3A2,FOSB,SH3GL1,MET,IL18,ARHGAP32,IL1RN,IRS1,MEIS1,HSP90AA1,EPHA2,ECT2,PEBP1,LOX,CDK4,TRIO,RUVBL1,COL1A2,CDC25B,NRG1,CCNA2,SHC1,MXD1,IGF1R,IL27RA,ERBB2,HEY1,EGFR,TP63,MECOM,ACOX1,TOB1,ERBB3,CEBPB,FOXM1,BIRC5,CCDC6,FOS,COL1A1,PAK2,EIF2AK2,MMP9,LG…	70
DNA Replication, Recombination, and Repair	metabolism	metabolism of DNA	5.88e-13					CRYAB,PTHLH,CDC7,CXCL12,PTK2,CACYBP,CAST,APEX1,HMGA2,AHR,APOBEC3B,CXCL8,TIAM1,CCNE2,TIA1,TOPBP1,POLE2,DNAJC2,RNASEH2A,INHBA,ASAH1,MET,RPA3,PCNA,NASP,GINS1,TIMELESS,DUSP1,MAPT,SUPT16H,TMPO,EREG,RFC3,APOE,DNASE1L3,TNFSF10,PDGFC,CHEK1,NRG1,CCNA2,SHC1,GMNN,TOP2A,IGF1R,STK24,STAT1,DBF4,PRNP,EGFR,CKS2,FOXM1,BIRC5,CDK1,PARP1,APP,MCM3,KRT8,MCM2,PPT1,ANXA3,ATR,EIF2AK2,MCM7	63
Cell Cycle	G1 phase	G1 phase	5.96e-13					LGALS3,IFI16,KLF6,MELK,PTK2,VEGFA,KRT13,PIM1,ITGAV,AHR,TYMS,CCNE2,SPP1,TOPBP1,TCF3,KLF4,INHBA,SKP2,MET,CCNG2,NASP,DUSP1,BHLHE40,IGFBP3,TFRC,NUAK1,EDN3,TMPO,APOE,FN1,GADD45B,RBBP8,CDK4,IGFBP7,E2F3,CUX1,CDKN3,CDC25B,CUL3,NRG1,ELF4,CCNA2,CDS1,TIMP1,GMNN,MXD1,IGF1R,ERBB2,PRNP,EGFR,PRKDC,TP63,ACVR1,ERBB3,CEBPB,FOXM1,BIRC5,CDK1,PARP1,MCM2,FBXO5,EIF2AK2,LGALS1,MCM7	64
Organismal Injury and Abnormalities, Tissue Morphology	size	size of lesion	6.14e-13					CRYAB,LGALS3,MMP3,EPHX2,KLF6,PTHLH,CXCL12,SH3GLB1,RNF7,PANX1,VEGFA,GPX3,SLC16A7,PIM1,SERPINE1,NBEAL2,SPP1,RRAD,LCN2,PTGDS,GSN,MET,IL18,ADAM12,IL1RN,STIP1,EPHA2,APOE,EHF,DUSP6,TNFSF10,TNFAIP3,SHC1,HMOX1,TICAM1,TIMP1,ANXA1,CD24,BID,NAMPT,ERBB2,MMP12,STAT1,COL18A1,MMP1,EGFR,PRNP,PLAT,HSPH1,FOXM1,APP,PARP1,KRT8,FCER1G,CYP2J2,MMP9,MAOA	57
Cell Death and Survival	cell death	cell death of colorectal cancer cell lines	6.39e-13					LGALS3,GMDS,YWHAH,MUC1,CDC7,MELK,VEGFA,AHSA1,CSE1L,ITGAV,SIM2,ADORA2B,NAPA,CEACAM1,MYO6,SPP1,TOPBP1,TNFRSF10B,CKAP2,GSN,TXNRD1,CCNB1,MET,ACKR3,ITPR3,IGFBP3,NUAK1,UBE2C,PMEPA1,CDC20,TNFSF10,TTK,CHEK1,NRG1,HMOX1,TIMP1,IGF1R,BID,ERBB2,COL18A1,STAT1,EGFR,TK1,EPHB4,HSPD1,BIRC5,CDK1,PARP1,FBXO5,SPARC,DSG2	51
Cancer, Neurological Disease, Organismal Injury and Abnormalities	central nervous system tumor	central nervous system tumor	7.62e-13					CENPF,PRUNE2,SOCS1,COL14A1,LDB3,ASCC2,MKI67,CXCL9,CLIP1,ODC1,VEGFA,CSGALNACT2,LUM,CLCA4,CXCL1,PRDM1,SERPINE1,CALB1,TYMS,CAPN5,DPT,TNFRSF10B,RRM2,MMP2,DES,PLD1,MET,IFITM3,DST,TCN1,HPRT1,ALCAM,EPHA2,ECT2,COL3A1,UBE2C,NME1,FN1,GBP1,PLAGL1,POLQ,CDK4,TNFSF10,TRIO,KAZN,MYH11,COL4A2,NUAK2,CDKN3,RASAL1,HSP90AB1,TNXB,PDLIM5,MAL,TOP2A,IGF1R,LY6E,COL18A1,PLAC8,MMP1,PTK7,EGFR,PRKDC,IVL,MECOM,TGFBI,TJP1,EMC1,…	144
Dermatological Diseases and Conditions, Organ Morphology, Organismal Injury and Abnormalities	abnormal morphology	abnormal morphology of skin	7.79e-13					APOE,LOX,PLAGL1,TNFAIP3,SLC35C1,E2F3,PBK,VEGFA,EN1,COL5A1,SLURP1,ITGA3,LUM,IGF1R,ITGB4,CAST,AHR,KRT4,EGFR,TGM3,COL5A2,DPT,TP63,FST,KRT17,PKP3,BGN,ITGA6,AGA,LAMC2,KLF4,INHBA,SPINT1,SPINK5,TGM1,IL1RN,CLDN1,LOXL1,TRPS1,LAMA3,FOXE1,EDN3,TMPO,EREG,BUB3,COL7A1	46
Cell Death and Survival	cell death	neuronal cell death	7.87e-13					LGALS3,MMP3,NDRG2,AP2B1,EPHX2,KLF6,TYRO3,CXCL12,SH3GLB1,CXCL9,PANX1,EN1,VEGFA,SIVA1,MAOB,CXCL1,CAST,CALB1,SERPINE1,RANBP9,SOX4,MAP3K9,CXCL8,SLC6A8,KIF14,SLC2A1,LCN2,AGA,PTGDS,ASAH1,INHBA,CCNB1,PCP4,MET,IL18,TGM1,FUS,ADAM12,IL1RN,DUSP1,MAPT,STIP1,IGFBP3,HPRT1,AGRN,NUDT1,APOE,FN1,TRIP10,PLAGL1,DUSP6,CDK4,TNFSF10,ALOX12,E2F3,PDGFC,CHEK1,UCHL1,NRG1,HMOX1,HSP90AB1,TICAM1,C7,IGF1R,BID,SORT1,ERBB2,PARL,…	94
Cellular Development, Connective Tissue Development and Function, Tissue Development	differentiation	differentiation of connective tissue	8.51e-13					SOCS1,LMO2,TGFBR3,VEGFA,MFAP2,LPIN1,LUM,CBFB,ADORA2B,PRDM1,TBL1XR1,DNMT1,SFRP4,TNFRSF10B,ITGA6,THY1,ADAR,IRS1,TFRC,PER2,EPHA2,APOE,FN1,GADD45B,ZFP36,TNFSF10,SHOX2,VCAN,SELENBP1,ELF4,SNX10,LY6E,SORT1,PLAC8,MMP1,EGFR,HEY1,HOXD11,EPHB4,MECOM,TOB1,GREM1,APP,ISG15,FOS,TF,LAMB3,FCER1G,LYN,PLAU,FBN2,MMP3,IFI16,IL32,PTHLH,MMP13,TSC22D3,GPNMB,STMN1,PTK2,RORA,TRIB2,POSTN,CAST,HMGA2,CEACAM1,CXCL8,SPP1,LCN2,…	100
Organ Morphology	morphology	morphology of skin	8.89e-13					SOCS1,SLC35C1,PBK,ODC1,VEGFA,EN1,SLURP1,ITGA3,LUM,PRDM1,CAST,ITGB4,AHR,DPT,FST,PKP3,IL36A,ITGA6,AGA,KLF4,INHBA,EVPL,TGM1,SPINK5,IL1RN,THBS2,LOXL1,LAMA3,TRPS1,EDN3,FOXE1,TMPO,EREG,BUB3,COL7A1,LOX,APOE,PLAGL1,KAZN,TNFAIP3,E2F3,COL5A1,IGF1R,ERBB2,EGFR,KRT4,TGM3,COL5A2,TP63,KRT17,BGN,LAMC2,SPINT1,CLDN1	54
Cancer, Neurological Disease, Organismal Injury and Abnormalities	glioma cancer	glioma cancer	9.23e-13					IL32,KLF6,LDB3,MKI67,CXCL9,ODC1,GPNMB,VEGFA,ITGAV,CLCA4,CXCL1,MGLL,MXI1,TYMS,SPP1,COL4A1,RRM2,FRMD4B,PTGDS,TUSC3,TRAM2,ABCA8,IGFBP3,TCN1,HSP90AA1,ALCAM,PAIP2B,EPHA2,ECT2,COL3A1,UBE2C,FN1,GBP1,PLAGL1,POLQ,CDK4,TRIO,KAZN,COL4A2,PDGFC,HLF,COL1A2,CDKN3,ALDH2,TNC,HSP90AB1,TIMP1,MAL,TOP2A,IGF1R,LY6E,ERBB2,EGFR,CKS2,MECOM,IL13RA1,TGFBI,FOXM1,PARP1,COL1A1,TF,ATR,PLAU,MMP9,ZNF365	65
Cellular Movement	invasion	invasion of carcinoma cell lines	1.05e-12					SULF1,NME1,RAB25,MMP3,NDRG2,MUC1,CXCL12,GALNT2,ENAH,STMN1,VEGFA,PTK2,ELF3,TIMP1,EZR,POSTN,ITGAV,SH3GLB2,EGFR,TIAM1,TP63,SPP1,TGFBI,PLAUR,ERBB3,AURKA,CEBPB,S100A14,FOXM1,PLS1,MET,RFC4,ADAM12,DUSP1,LAMB3,FSCN1,LYN,ALCAM,CYP2J2,ECT2,MMP9,LGALS1	42
Cancer, Neurological Disease, Organismal Injury and Abnormalities	malignant astrocytoma	malignant astrocytoma	1.1e-12					IL32,KLF6,LDB3,MKI67,CXCL9,ODC1,GPNMB,VEGFA,ITGAV,CLCA4,CXCL1,MGLL,MXI1,TYMS,SPP1,COL4A1,RRM2,FRMD4B,PTGDS,TUSC3,TRAM2,ABCA8,IGFBP3,TCN1,HSP90AA1,ALCAM,PAIP2B,EPHA2,ECT2,COL3A1,UBE2C,FN1,GBP1,PLAGL1,POLQ,CDK4,TRIO,KAZN,COL4A2,PDGFC,HLF,COL1A2,CDKN3,ALDH2,TNC,HSP90AB1,TIMP1,MAL,IGF1R,LY6E,ERBB2,EGFR,CKS2,MECOM,IL13RA1,TGFBI,FOXM1,PARP1,COL1A1,TF,ATR,PLAU,MMP9,ZNF365	64
Protein Synthesis	metabolism	metabolism of protein	1.17e-12					SOCS1,CRYAB,SH3GLB1,NPEPPS,ODC1,NCBP2,VEGFA,TMPRSS11D,EIF3B,TMPRSS11E,SERPINE1,APEX1,ALDH3A1,DNMT1,AHR,TYMS,ESPL1,THY1,MMP2,KLK12,TCF3,SKP2,TGM1,CTSL,IRS1,STIP1,UBE2C,SERPINB1,APOE,FN1,ZFP36,HSPB8,CDK4,TNFSF10,UCHL1,NCOA2,TIPARP,HEXB,PFN2,PARL,MMP1,PLAT,EGFR,BMP1,CTSK,KRT17,MMP10,TOB1,CSTB,APP,FOS,MAD2L1,S100A9,TF,LYN,IGF2BP2,DVL3,PLAU,MMP3,NDRG2,PTHLH,CCT2,MMP13,PARP12,MRM2,ABCA1,TST,PER3,PIM1,C…	118
Connective Tissue Disorders, Organismal Injury and Abnormalities	damage	damage of connective tissue	1.23e-12					IL6ST,APOE,SULF1,FN1,MMP3,IL32,CXCL12,MMP13,VCAN,IL27RA,MMP1,CXCL8,CTSK,TP63,SPP1,TNFAIP6,APP,PARP1,FOS,IL18,IL1RN,SPARC,PLAU,CTSC,HTRA1	25
Cancer, Organismal Injury and Abnormalities, Renal and Urological Disease	urinary tract cancer	urinary tract cancer	1.53e-12					CENPF,PRUNE2,EHD3,MUC1,LDB3,TYRO3,PCDH1,NPEPPS,MKI67,ODC1,SERPINB2,VEGFA,CSGALNACT2,LPIN1,ELF3,ADORA2B,CBFB,TBL1XR1,SERPINE1,CALB1,ALDH7A1,TYMS,APOBEC3B,MPC1,DPY19L1,RRM2,MMP2,TPCN1,SH3GL1,MET,PCNA,CTSL,DST,BHLHE40,TCN1,ECM1,UBE2C,NME1,FN1,DUSP6,POLQ,CDK4,CENPN,TNFSF10,SNRPG,SELENBP1,UCHL1,RASAL1,HSP90AB1,CLDN4,MXD1,TOP2A,IGF1R,LY6E,CD24,PLAT,KRT4,EGFR,PPFIA1,PLOD2,MLLT11,MECOM,TJP1,NETO2,EMC1,FO…	155
Connective Tissue Disorders, Organismal Injury and Abnormalities	Dupuytren contracture	Dupuytren contracture	1.59e-12					COL14A1,COL5A2,COL4A5,COL4A1,FST,MMP3,COL10A1,MMP13,MMP2,COL4A2,COL1A2,COL5A1,COL1A1,COL6A3,TIMP1,MMP11,COL11A1,STAT1,COL18A1,MMP1,COL3A1,COL7A1	22
Inflammatory Response	inflammation	inflammation of absolute anatomical region	1.7e-12					SOCS1,MYH10,MUC1,HBA1/HBA2,CXCL10,VEGFA,LPIN1,ELF3,CXCL1,PRDM1,ADORA2B,SERPINE1,AHR,TYMS,ARHGAP10,MPC1,TNFRSF10B,MMP2,NLRX1,PLS1,PLD1,CTSL,PSMB2,BHLHE40,THBS2,ALCAM,HPRT1,COL3A1,SERPINB1,APOE,COL4A5,FN1,GADD45B,ZFP36,TNFSF10,TRIO,KAZN,CDH11,SELENBP1,UCHL1,CXCR2,TOP2A,IGF1R,BID,CD24,IL27RA,ACKR1,PLAT,EGFR,ACOX1,MMP10,TOB1,APP,LY96,KRT8,TF,PPT1,ANXA3,PELI1,LYN,FCER1G,TSPO,PLAU,CH25H,LGALS3,SLC7A11,…	138
Cellular Movement	cell movement	cell movement of brain cancer cell lines	1.84e-12					FN1,FAT1,CXCL12,TRIO,CDKN3,VEGFA,PTK2,SCNN1A,TNC,SHC1,AHNAK,SIM2,ITGAV,CD24,COL18A1,CLCN3,AHR,PLAT,EGFR,SPP1,PLAUR,MMP2,FOXM1,TCF3,ACKR3,LYN,HSP90AA1,PLAU,EPHA2,ECT2,NREP,MMP9,DRAM1	33
Inflammatory Response	immune response	immune response of cells	1.97e-12					CH25H,SOCS1,LGALS3,MUC1,TYRO3,ABCA1,CLIP1,CXCL10,VEGFA,PTK2,ELF3,SMYD3,TRIM13,RORA,ABR,LUM,POSTN,ITGAV,CXCL1,PRDM1,ADORA2B,CALB1,CLCN3,SERPINE1,KLF2,CEACAM1,AHR,GULP1,CXCL8,LCN2,THY1,IFNGR1,NLRX1,GSN,RAB31,CMC2,PLD1,ITCH,MET,IL18,MAPT,HSP90AA1,IL6ST,APOE,LITAF,FN1,CEACAM6,TNFSF10,RAB5B,HMOX1,ARF6,NCOA2,TICAM1,ANXA1,TOP2A,PFN2,NAMPT,IL27RA,ERBB2,STAT1,PRNP,EGFR,PLXNA1,PLAUR,ERBB3,CEBPB,BIRC5,UBE2L…	82
Cancer, Organismal Injury and Abnormalities, Skeletal and Muscular Disorders	smooth muscle tumor	smooth muscle tumor	2.04e-12					MYH10,CDC7,NPEPPS,AURKB,IFI44L,RORA,MTHFD2,HMGA2,AHR,SOX4,DPT,SPP1,POLE2,SLC24A3,RRM2,FRMD4B,MMP2,THAP12,MET,PCP4,PCNA,ABCA8,CTSL,ADAM12,COL6A3,DUSP1,DST,MEST,HSP90AA1,ADH1B,CRABP2,UBE2C,UGCG,VCAN,CUX1,SHC1,TNC,HSP90AB1,RGS5,TOP2A,IGF1R,CD24,SORBS2,MMP11,EGFR,CKS2,PLXNC1,PRC1,FOXM1,LTBP1,HOPX,FOS,SLC33A1,LYN,CTSC,MAOA	56
Cancer, Organismal Injury and Abnormalities	cancer	stage 3 cancer	2.23e-12					NME1,FN1,MUC1,TYRO3,CDK4,COL1A2,VEGFA,HMOX1,HSP90AB1,TOP2A,IGF1R,MMP11,ERBB2,SERPINE1,MMP12,EGFR,TYMS,SPP1,KRT17,POLE2,RRM2,ERBB3,MMP2,S100A14,LAMC2,PARP1,MET,PCNA,KRT8,RND3,TF,PSMB2,LAMB3,LAMA3,HSP90AA1,PLAU,CBX3,EPHA2,KRT15,MMP9	40
Cellular Movement	cellular infiltration	cellular infiltration	2.54e-12					SOCS1,CRYAB,LGALS3,EPHX2,IL32,CXCL12,CXCL9,TUBB,RBP1,LMNB1,VEGFA,CXCL10,PRDM1,CBFB,SERPINE1,PRSS3,CXCL8,SPP1,FST,LCN2,IFNGR1,MMP2,STC1,CBLB,IL18,DUSP1,IL1RN,THBS2,IGFBP3,EPHA2,IL6ST,APOE,FN1,GBP1,TNFSF10,TNFAIP3,SELENBP1,CUX1,ALDH2,HMOX1,CXCR2,TIMP1,TICAM1,ANXA1,BID,IL27RA,ERBB2,MMP12,STAT1,ACKR1,PLAT,EGFR,NMU,BGN,PCOLCE2,MMP10,HSPD1,PARP1,APP,S100A9,PELI1,ANXA3,FCER1G,SPARC,CYP2J2,PLAU,MMP9,LGAL…	68
Cancer, Neurological Disease, Organismal Injury and Abnormalities	glioblastoma cancer	glioblastoma cancer	2.58e-12					IL32,KLF6,LDB3,MKI67,CXCL9,GPNMB,VEGFA,ITGAV,CLCA4,CXCL1,MGLL,MXI1,TYMS,SPP1,COL4A1,RRM2,FRMD4B,PTGDS,TUSC3,TRAM2,ABCA8,IGFBP3,TCN1,HSP90AA1,ALCAM,PAIP2B,EPHA2,ECT2,COL3A1,UBE2C,FN1,GBP1,PLAGL1,POLQ,CDK4,TRIO,KAZN,COL4A2,PDGFC,HLF,COL1A2,CDKN3,ALDH2,TNC,HSP90AB1,TIMP1,MAL,IGF1R,LY6E,ERBB2,EGFR,CKS2,MECOM,IL13RA1,TGFBI,FOXM1,PARP1,COL1A1,TF,ATR,PLAU,MMP9,ZNF365	63
Cancer, Organismal Injury and Abnormalities	primary tumor	primary tumor	3.19e-12					LGALS3,MUC1,KLF6,VEGFA,CSE1L,PIM1,POSTN,MTHFD2,MGLL,PRDM1,SERPINE1,EYA2,DNMT1,TYMS,CXCL8,DPT,SPP1,COL4A1,POLE2,LCN2,RRM2,DES,MET,PCNA,IGFBP3,HSP90AA1,EPCAM,ECT2,EPHA2,S100P,RAB25,FN1,CEACAM6,CDK4,MYH11,NUAK2,E2F3,PDGFC,VCAN,HSP90AB1,CLDN4,PDLIM5,TOP2A,IGF1R,CD24,ERBB2,PLAC8,EGFR,PTPRK,TP63,PLAUR,ERBB3,UMPS,PARP1,HOPX,LYN,PLAU,LGALS1	58
Cellular Movement	cell movement	cell movement of dermal cells	3.36e-12					SERPINB2,PTK2,CXCL10,ITGA3,TIMP1,ITGAV,POSTN,CXCL1,ITGB4,SERPINE1,MMP1,AHR,EGFR,CXCL8,TIAM1,CXCL11,TP63,EPB41L4B,MMP10,GSN,EFNA1,PAK2,THBS2,LAMA3,ELMO2,MMP9,COL7A1	27
Organismal Development	abnormal morphology	abnormal morphology of body cavity	3.43e-12					SOCS1,MYH10,EHD3,TGFBR3,LMO2,TYRO3,ITGA8,CCNB2,SLC35C1,VEGFA,ITGA3,HOXB7,TMEM38B,LUM,MTHFD2,PRDM1,SERPINE1,APEX1,AHR,JAG2,ITGA6,AGA,MMP2,ADAR,TCF3,DES,PLS1,ASAH1,SKP2,MET,BHLHE40,EDN3,COL3A1,APOE,FN1,ZFP36,CDK4,HSPB8,COL10A1,SHOX2,MYH11,NUAK2,SRSF10,ARF6,CXCR2,PDLIM5,BID,HEXB,LY6E,COL18A1,SCNN1B,CITED2,HEY1,EGFR,BMP1,KRT4,HOXD11,PRKDC,CTSK,MECOM,TGFBI,ACOX1,LAMC2,EFNA1,LTBP1,FOS,KRT8,PPT1,LYN,FCE…	141
Cellular Development, Cellular Growth and Proliferation, Organ Development, Skeletal and Muscular System Development and Function, Tissue Development	proliferation	proliferation of smooth muscle cells	3.88e-12					APOE,SOCS1,FHL1,NDRG2,PTHLH,CDK4,CXCL12,TNFSF10,TNFAIP3,ALOX12,E2F3,VCAN,VEGFA,PTK2,TNC,HMOX1,SHC1,RAB5A,POSTN,IGF1R,NAMPT,STAT1,SERPINE1,HMGA2,MMP1,PLAT,EGFR,CXCL8,SPP1,TNFRSF10B,PLAUR,IFNGR1,HSPD1,PTGDS,FOXM1,BIRC5,KLF4,INHBA,SKP2,FOS,IL18,IL1RN,IRS1,IGFBP3,NCOA1,SPARC,PLAU,EREG,MMP9	49
Cancer, Organismal Injury and Abnormalities, Renal and Urological Disease	urinary tract tumor	urinary tract tumor	4.34e-12					CENPF,PRUNE2,EHD3,MUC1,LDB3,TYRO3,PCDH1,NPEPPS,MKI67,ODC1,SERPINB2,VEGFA,CSGALNACT2,LPIN1,ELF3,ADORA2B,CBFB,TBL1XR1,SERPINE1,CALB1,ALDH7A1,TYMS,APOBEC3B,MPC1,DPY19L1,RRM2,MMP2,TPCN1,SH3GL1,MET,PCNA,CTSL,DST,BHLHE40,TCN1,ECM1,UBE2C,RNF10,NME1,FN1,DUSP6,POLQ,CDK4,CENPN,TNFSF10,SNRPG,SELENBP1,UCHL1,RASAL1,HSP90AB1,CLDN4,MXD1,TOP2A,IGF1R,LY6E,CD24,PLAT,KRT4,EGFR,PPFIA1,PLOD2,MLLT11,MECOM,TJP1,NETO2,E…	158
Cancer, Gastrointestinal Disease, Organismal Injury and Abnormalities	colorectal carcinoma	colorectal carcinoma	4.4e-12					PCDH1,SLC38A6,DIO2,ELF3,HOXB7,CSE1L,MAP3K9,CCNE2,ARHGAP10,JAG2,ITGA6,NUP107,TCF3,DST,THBS2,ITPR3,ELMO2,UBE2C,SERPINB1,FHL1,COL4A5,GBP1,MFSD5,ATP10B,TTK,CLDN4,BEX4,PFN2,PLOD2,EPHB4,MECOM,CCDC6,LYPD3,MARCKSL1,PDZD2,DDX60,LYN,CCT2,FBXO34,PLBD1,ANXA11,IFI44L,CRNN,FNDC4,ZWINT,CEACAM1,STK39,LCN2,TXNRD1,KIAA0907,KANK1,GINS1,SPINK5,TRPS1,PSME4,TNS1,CBX3,ETV5,SULF1,CHSY1,GALNT12,SEC14L1,NRG1,ALDH2,TNC,CDS…	400
Cancer, Organismal Injury and Abnormalities	tumorigenesis	tumorigenesis of malignant tumor	5.08e-12					SOCS1,MYH10,TGFBR3,MUC1,PBX1,ODC1,SERPINB2,PTK2,VEGFA,CACYBP,PIM1,EZR,SERPINE1,MXI1,AHR,CEACAM1,TYMS,SPP1,POLE2,RRM2,TCF3,IFITM2,MET,IL18,CTSL,FUS,LAMA3,IGFBP3,LMNB2,EPCAM,HSP90AA1,EDN3,KIF11,FN1,EPB41L3,CDK4,TNFSF10,ETFDH,VCAN,CDH11,ALDH2,HSP90AB1,TIMP1,TOP2A,ERBB2,COL18A1,MMP1,EGFR,PRKDC,TP63,TMPRSS2,ACOX1,PLAUR,ERBB3,NCAPD2,FOXM1,BIRC5,FANCL,PARP1,MCM3,FOS,PITX1,SPARC,PLAU,MMP9,FBN2	66
Cancer, Organismal Injury and Abnormalities, Reproductive System Disease	uterine cancer	uterine cancer	5.26e-12					MYH10,COL14A1,HMMR,CCNB2,TMPRSS11D,ELF3,CSE1L,ABLIM3,LUM,MTHFD2,TBL1XR1,TYMS,APOBEC3B,DPT,ESPL1,RRM2,ITGA6,TPCN1,COX7A1,DES,PCP4,MET,DOCK9,CTSL,DST,ITPR3,THBS2,ADH1B,TFRC,RSRC1,ECT2,UBE2C,KIF20A,FHL1,COL4A5,GBP1,CDK4,ATP10B,TTK,LAMP3,VRK1,HSP90AB1,CLDN4,CXCR2,TNXB,KIF2C,MMP1,NMU,PRKDC,MLLT11,MECOM,SLC39A6,LAMC2,CCDC6,ISG15,MYO5A,BUB1,FOS,SERPINB4,MARCKSL1,DDX60,LAMB3,DOPEY2,FBXO5,SEMA3C,ATP2B1,KL…	284
Cancer, Endocrine System Disorders, Organismal Injury and Abnormalities	malignant neoplasm of endocrine gland	malignant neoplasm of endocrine gland	5.5e-12					PRUNE2,SOCS1,MINPP1,CYP24A1,LGALS3,MUC1,TYRO3,SLPI,ASCC2,MKI67,ODC1,VEGFA,ITGA3,CSGALNACT2,PDIA4,MGLL,SERPINE1,TYMS,SPP1,MPC1,POLE2,ENO2,RRM2,FRMD4B,MMP2,SKP2,MET,TRAM2,ALOX15B,DUOX1,MBD4,TCN1,HSP90AA1,FOXE1,ECM1,FN1,ZFP36,CDK4,TRIO,KAZN,IGFBP7,E2F3,CHEK1,NRG1,HSP90AB1,AHNAK,TIMP1,TOP2A,IGF1R,LY6E,ERBB2,EGFR,EPHB4,TP63,OAS2,ERBB3,HSPD1,UMPS,BIRC5,LAMC2,PTK6,COL11A1,XK,DSG2,MMP9,MCM7	66
Immunological Disease	hypersensitive reaction	hypersensitive reaction	5.67e-12					NAGK,MMP3,CCL20,STARD7,MKI67,CXCL9,ABCA1,TSC22D3,VEGFA,CXCL10,ALDH3A2,ADORA2B,NAPA,MXI1,AHR,FLG,TYMS,CXCL8,SPP1,PKP3,ITGA6,PTGDS,GSN,IL18,SPINK5,CTSL,DUSP1,IL1RN,ALCAM,CST6,ECM1,KRT15,APOE,ZFP36,TAX1BP1,TRIP10,TNFSF10,TNFAIP3,RUVBL1,CDC25B,NRG1,CCNA2,AHNAK,TIMP1,TICAM1,ANXA1,IL27RA,STAT1,TGM3,KLK13,IVL,KRT17,BGN,CEBPB,SERPINB13,SERPINB4,S100A9,ACADVL,CNN3,LYN,FCER1G,EIF2AK2,MMP9,LGALS1,MSN	65
Hematological System Development and Function, Tissue Morphology	quantity	quantity of leukocytes	6.43e-12					SOCS1,MUC1,TYRO3,CCNB2,CCL20,SLC35C1,SERPINB2,VEGFA,CXCL10,CHST2,MFAP2,ITGA3,HOXB7,LUM,CBFB,PRDM1,SERPINE1,DNMT1,AHR,JAG2,SLC2A1,ITGA6,TCF3,BHLHE40,SERPINB1,APOE,GADD45B,ZFP36,COL10A1,TNFSF10,MYH11,ELF4,SORBS1,CXCR2,MXD1,IGF1R,HEXB,BID,IL27RA,PARL,PLAC8,PLAT,PRKDC,TGFBI,GREM1,TOB1,SERPINB6,APP,ISG15,BUB1,FOS,S100A9,TF,LYN,FCER1G,TSPO,PLAU,ST3GAL4,LGALS3,MMP3,PBX1,CXCL12,MMP13,STARD7,RBP1,ABCA1,PT…	114
Connective Tissue Disorders, Immunological Disease, Inflammatory Disease, Inflammatory Response, Organismal Injury and Abnormalities, Skeletal and Muscular Disorders	rheumatoid arthritis	rheumatoid arthritis	6.9e-12					PRUNE2,SOCS1,SPAG16,CCL20,CXCL9,VEGFA,CXCL10,CXCL1,PRDM1,TYMS,MPC1,TOPBP1,TNFRSF10B,MMP2,ITPR3,TFRC,HPRT1,GLUL,EDN3,COL3A1,DEK,APOE,GADD45B,COL4A5,FN1,ZFP36,HSPB8,GALNT2,KAZN,TRIO,TNFSF10,COL10A1,IGFBP7,COL4A2,CDH11,VRK1,GINS2,NCOA2,TNXB,CXCR2,CD24,LY6E,MMP1,BMP1,TJP1,ACLY,FOS,S100A9,TSPO,ACTL6A,MAOA,SLC7A11,MMP3,ATP2B1,EPHX2,CXCL12,IL17RC,MMP13,CDA,LDHB,MAOB,ADGRG6,MGLL,CXCL8,SPP1,NONO,TNFAIP6,G…	101
Cell Death and Survival	apoptosis	apoptosis of fibroblast cell lines	6.98e-12					IFI16,MUC1,PTHLH,CYP2C9,MELK,PTK2,SIVA1,EIF3B,PIM1,CALB1,RAI14,DNMT1,AHR,TIAM1,SPP1,TNFRSF10B,ITGA6,GSN,NLRX1,ASAH1,CCNB1,SKP2,MET,FUS,ADAM12,DUSP1,TRPS1,FN1,TAX1BP1,CDC20,CDK4,TNFAIP3,TNFSF10,CHEK1,TNC,MXD1,TOP2A,BID,ERBB2,STAT1,PLAC8,EGFR,PRNP,TP63,MECOM,GLS,CEBPB,HSPD1,CDK1,APP,PARP1,SERPINB4,ATR,EIF2AK2	54
Connective Tissue Disorders, Organismal Injury and Abnormalities, Skeletal and Muscular Disorders	abnormality	abnormality of cartilage tissue	7.7e-12					IL6ST,SULF1,FN1,MMP3,IL32,PTHLH,CHSY1,PBX1,CXCL12,COL10A1,MMP13,SLC39A14,LUM,ASPN,IL27RA,MMP1,CXCL8,CTSK,SPP1,TP63,TNFAIP6,BGN,MMP2,ANO1,PARP1,FOS,IL18,IL1RN,THBS2,PITX1,SPARC,COL11A1,CTSC,HTRA1,MMP9	35
Cellular Assembly and Organization, Cellular Function and Maintenance	organization	organization of collagen fibrils	8.18e-12					LOX,COL5A2,COL14A1,DPT,BGN,GREM1,LOXL2,COL5A1,COL1A2,P4HA1,COL1A1,TNXB,SERPINH1,MMP11,COL11A1,COL3A1	16
Hereditary Disorder, Organismal Injury and Abnormalities, Skeletal and Muscular Disorders	autosomal dominant myopathy	autosomal dominant myopathy	8.3e-12					LOX,CRYAB,TGFBR3,HSPB8,COL4A2,LOXL2,COL5A1,COL1A2,AHNAK,ASPN,BMP1,PLOD2,COL5A2,COL4A1,TGFBI,BGN,ACLY,COL1A1,MORC2,COL6A3,CNN3,SERPINH1,LOXL1,SPARC,COL3A1	25
Cancer, Organismal Injury and Abnormalities, Reproductive System Disease	breast cancer	stage 3-4 breast cancer	9.51e-12					NME1,FN1,VEGFA,COL1A2,HMOX1,HSP90AB1,TOP2A,MMP11,ERBB2,MMP12,EGFR,TYMS,POLE2,KRT17,TOPBP1,RRM2,S100A14,LAMC2,PCNA,KRT8,TF,RND3,LAMB3,LAMA3,HSP90AA1,KRT15,CBX3	27
Cardiovascular System Development and Function	morphology	morphology of cardiovascular system	9.61e-12					MYH10,CRYAB,EHD3,TGFBR3,LMO2,PTHLH,TYRO3,CXCL12,HBA1/HBA2,PTK2,VEGFA,CXCL10,MFAP2,ITGA3,TMEM38B,PIM1,DDAH1,LUM,POSTN,ITGAV,PRDM1,CBFB,SERPINE1,KLF2,AHR,SOX4,CCNE2,SPP1,RRAD,MMP2,COX7A1,DES,PLOD1,KLF4,IL18,ADAM12,ACKR3,IL1RN,IRS1,THBS2,TFRC,EPHA2,PER2,COL3A1,IL6ST,AOC3,APOE,LOX,FN1,TAX1BP1,PLAGL1,PPP1R3C,DUSP6,CDK4,HSPB8,COL10A1,TNFSF10,SHOX2,IGFBP7,MYH11,LOXL2,SRSF10,COL5A1,HMOX1,SHC1,CCNA2,TIMP1…	94
Cell Morphology, Cellular Assembly and Organization	morphology	morphology of filaments	1.06e-11					LOX,CRYAB,COL5A2,DPT,KIF18B,BGN,KIF4A,PLOD1,APP,COL5A1,CXCR2,TNXB,SERPINH1,MAPT,THBS2,LUM,KIF2C,COL3A1	18
Cell Death and Survival, Organismal Injury and Abnormalities, Renal and Urological Disease	necrosis	necrosis of kidney	1.1e-11					CRYAB,IL32,PTHLH,CYP2C9,MELK,STMN1,PTK2,VEGFA,EZR,ITGAV,CALB1,APOBEC3B,TIAM1,TJP2,SPP1,TNFRSF10B,UNC13B,LCN2,PTGDS,GSN,TCF3,CCNB1,ITCH,VOPP1,IL18,DUSP1,MAPT,IRS1,TMX1,TRPS1,IGFBP3,TFRC,APOE,TNFSF10,HMOX1,SHC1,TICAM1,IGF1R,BID,NAMPT,ERBB2,CITED2,EGFR,PRNP,PLAT,PRKDC,BGN,GLS,BIRC5,CDK1,APP,SLK,EMP1,FOS,PAK2,LYN,EIF2AK2,PLAU	58
Dermatological Diseases and Conditions, Inflammatory Disease, Organismal Injury and Abnormalities, Skeletal and Muscular Disorders	dermatomyositis	dermatomyositis	1.16e-11					LOX,TGFBR3,KAZN,TRIO,COL4A2,CXCL9,LOXL2,COL1A2,CXCL10,COL5A1,ASPN,LY6E,BMP1,PLOD2,COL5A2,CXCL11,COL4A1,TGFBI,BGN,ACLY,COL1A1,COL6A3,CNN3,SERPINH1,LOXL1,SPARC,COL3A1	27
Organismal Injury and Abnormalities	fibrosis	Fibrosis	1.33e-11					SOCS1,LGALS3,SLC7A11,PTHLH,CXCL12,MMP13,CXCL9,PBK,STMN1,PTK2,VEGFA,ELF3,CYP3A5,RORA,POSTN,ADORA2B,SERPINE1,HMGA2,AHR,TYMS,SFRP4,SPP1,LCN2,THY1,AGA,MMP2,IFNGR1,GSN,DES,INHBA,SKP2,STC1,IL1RN,CYP4B1,THBS2,HPRT1,PPAT,COL3A1,IL6ST,APOE,SERPINB1,LOX,FN1,CDK4,HSPB8,PPP1CB,TNFAIP3,PDGFC,CDH11,COL1A2,HMOX1,RGS5,TIMP1,IGF1R,BID,NAMPT,COL18A1,STAT1,MMP12,PLAC8,ACADM,MMP1,PLAT,BMP1,EGFR,PLOD2,CTSK,TP63,PLAUR…	79
Cell Death and Survival	cell death	cell death of blood cells	1.35e-11					SOCS1,LGALS3,SLPI,CXCL12,SH3GLB1,TUBB,AURKB,TSC22D3,SERPINB2,CXCL10,VEGFA,SIVA1,PIM1,EZR,TRIB2,CXCL1,PRDM1,CBFB,CAST,EYA2,KLF2,AHR,SOX4,CXCL8,SPP1,SLC2A1,LCN2,AGA,IFNGR1,TMOD3,TCF3,GSN,KLF4,ASAH1,INHBA,CCNB1,MET,IL18,PCNA,FUS,IL1RN,IRS1,ITPR3,THBS2,AGRN,DRAM1,IL6ST,BLNK,APOE,NME1,GADD45B,FN1,TNFSF10,TNFAIP3,MYH11,PDGFC,HLF,CHEK1,HMOX1,SHC1,HSP90AB1,TIMP1,TICAM1,ANXA1,MXD1,TOP2A,BID,NAMPT,IL27RA,E…	91
Cell Cycle	cell cycle progression	cell cycle progression of tumor cell lines	1.51e-11					LGALS3,EHF,PLAGL1,IFI16,CDK4,CXCL12,MELK,PRPF4,E2F3,AURKB,CDC25B,NRG1,TNC,HMOX1,CCNA2,BANF1,CSE1L,CAMK2N1,HPGD,ERBB2,STAT1,AHR,EGFR,PRKDC,TP63,RRAD,MLF1,CKAP2,AURKA,CEBPB,FOXM1,BIRC5,KLF4,CDK1,INHBA,APP,MAD2L1,CCNG2,NASP,PCNA,ACKR3,DUSP1,LYN,IGFBP3,EPCAM,ATR	46
Cell Morphology, Cellular Assembly and Organization	morphology	morphology of fibrils	1.73e-11					COL5A1,LOX,COL5A2,DPT,TNXB,SERPINH1,BGN,LUM,THBS2,PLOD1,APP,COL3A1	12
Endocrine System Disorders, Gastrointestinal Disease, Metabolic Disease, Organismal Injury and Abnormalities	experimentally-induced diabetes	experimentally-induced diabetes	1.81e-11					ABCD3,LGALS3,COL4A1,FN1,SPP1,RSAD2,C1S,LCN2,AQP1,ALOX12,KLF4,GPNMB,VEGFA,IFITM3,CDS1,TF,TIMP1,IL1RN,DUSP1,ANXA1,ATP1A2,DDAH1,SORT1,SERPINE1	24
Connective Tissue Development and Function, Skeletal and Muscular System Development and Function, Tissue Development	morphology	morphology of bone	2.09e-11					MYH10,LGALS3,NDRG2,TGFBR3,PTHLH,PBX1,MMP13,TSC22D3,GPNMB,HOXC10,VEGFA,EN1,MFAP2,LUM,POSTN,SIM2,CALB1,KLF2,AHR,SOX4,KIF14,SFRP4,SPP1,FST,JAG2,MMP2,GSN,KLF4,INHBA,STC1,LRRFIP2,IL1RN,IRS1,THBS2,TRPS1,NCOA1,HTRA1,PER2,IL6ST,SULF1,APOE,PLAGL1,CHSY1,COL10A1,EXT1,TM7SF2,SLC39A14,E2F3,PDGFC,COL1A2,NCOA2,ALDH1A3,IGF1R,HEXB,COL18A1,STAT1,ACKR1,PTK7,EGFR,BMP1,HOXD11,PLXNA1,CTSK,TP63,BGN,GREM1,TOB1,CEBPB,ISG…	79
Inflammatory Response	inflammation	inflammation of body cavity	2.1e-11					SOCS1,MYH10,MUC1,HBA1/HBA2,VEGFA,CXCL10,LPIN1,ELF3,CXCL1,PRDM1,ADORA2B,SERPINE1,AHR,TYMS,ARHGAP10,MPC1,TNFRSF10B,MMP2,NLRX1,PLS1,PLD1,CTSL,PSMB2,THBS2,HPRT1,COL3A1,SERPINB1,APOE,COL4A5,FN1,GADD45B,ZFP36,TNFSF10,KAZN,TRIO,CDH11,SELENBP1,UCHL1,TOP2A,IGF1R,BID,IL27RA,ACKR1,PLAT,EGFR,ACOX1,MMP10,LY96,KRT8,TF,ANXA3,LYN,TSPO,PLAU,CH25H,SLC7A11,LGALS3,IL32,SLPI,CXCL12,CYP2C9,MMP13,STARD7,TUBB,ABCA1,GCNT…	119
Cancer, Organismal Injury and Abnormalities	primary neoplasm	primary neoplasm	2.22e-11					LGALS3,MUC1,KLF6,ODC1,VEGFA,CSE1L,PIM1,EZR,MTHFD2,POSTN,PRDM1,MGLL,SERPINE1,EYA2,DNMT1,TYMS,CXCL8,DPT,SPP1,COL4A1,POLE2,LCN2,RRM2,DES,MET,PCNA,ABCC5,STIP1,IGFBP3,HSP90AA1,EPCAM,EPHA2,ECT2,S100P,RAB25,FN1,CEACAM6,CDK4,MYH11,NUAK2,E2F3,PDGFC,VCAN,HSP90AB1,CLDN4,PDLIM5,TOP2A,IGF1R,CD24,ERBB2,PLAC8,EGFR,PRKDC,PTPRK,TP63,GREM1,PLAUR,ERBB3,UMPS,PARP1,HOPX,LYN,PLAU,LGALS1	64
Cardiovascular Disease	vascular lesion	vascular lesion	2.29e-11					APOE,LOX,FN1,MMP3,ZFP36,EPHX2,TNFSF10,MMP13,TNFAIP3,MYH11,IGFBP7,ABCA1,VCAN,COL5A1,CXCL10,VEGFA,HMOX1,SHC1,TIMP1,PIM1,MMP11,COL18A1,SERPINE1,MMP12,KLF2,AHR,CTSK,COL5A2,SPP1,ATP2C1,MMP2,IFNGR1,PARP1,APP,COL1A1,IL18,CTSL,SPARC,COL11A1,PLAU,TMPO,CTSC,MMP9,FBN2,COL3A1	45
Cell Cycle	M phase	M phase	2.42e-11					KIF20A,MYH10,NME1,FN1,CDC20,HMMR,TRIO,SH3GLB1,PIK3R4,AURKB,MCM4,CDC25B,CUL3,ARF6,PIM1,TOP2A,IGF1R,TRIP13,KIF14,NUSAP1,CKS2,PRC1,KIF4A,CKAP2,AURKA,NCAPD2,BIRC5,CDK1,CCNB1,APP,DNM1,MAD2L1,FBXO5,NDC80,RAB11A,ATR,NEK2,ECT2,CEP55,BUB3,MSN,UBE2C,MCM7	43
Cellular Movement	migration	migration of epithelial cells	2.43e-11					CXCL12,SERPINB2,PTK2,CXCL10,TIMP1,POSTN,CXCL1,ITGB4,SERPINE1,MMP1,AHR,EGFR,DTL,CXCL8,PLXNA1,TIAM1,EPB41L4B,LCN2,MMP10,MMP2,TCF3,MET,PAK2,THBS2,LAMA3,ELMO2,MMP9,COL7A1	28
Cellular Assembly and Organization, Cellular Function and Maintenance	organization	microtubule dynamics	2.5e-11					CENPF,PRUNE2,MYH10,CRYAB,HMMR,ITGA8,ACP1,CLIP1,VEGFA,CXCL10,ITGA3,CHMP2B,EZR,ABLIM3,DDAH1,ITGB4,SERPINE1,AHR,ITGA6,THY1,CKAP2,PLS1,PLD1,RAB31,MET,STIP1,DST,FSCN1,HPRT1,RAB11A,NEK2,EPHA2,ECT2,APOE,NME1,FN1,TRIP10,TRIO,SHOX2,ABLIM1,ENAH,CHEK1,UCHL1,ARF6,CXCR2,RHOD,IGF1R,PFN2,KIF2C,ACKR1,PLAT,PTK7,EGFR,PTPRK,CDK1,EFNA1,APP,MYO5A,FOS,MAD2L1,PLEKHG6,LYN,FBXO5,PLAU,MAOA,DLGAP5,YWHAH,FARP1,ATP2B1,EPHX2,…	134
Cardiovascular System Development and Function, Cellular Movement	migration	migration of endothelial cell lines	2.84e-11					APOE,CXCL8,CXCL11,SLPI,ALOX12,MYH11,TMOD3,PLD1,EFNA1,PTK2,NRG1,MET,VEGFA,TNC,COL1A1,IL18,ALCAM,CXCL1,CBFB,ERBB2,PLAU,COL18A1,EPHA2,EGFR	24
Cell Death and Survival	cell death	cell death of immune cells	2.96e-11					SOCS1,LGALS3,SLPI,CXCL12,SH3GLB1,TUBB,AURKB,TSC22D3,SERPINB2,CXCL10,VEGFA,SIVA1,PIM1,EZR,TRIB2,CXCL1,PRDM1,CBFB,CAST,EYA2,KLF2,AHR,SOX4,CXCL8,SPP1,SLC2A1,LCN2,AGA,IFNGR1,TCF3,GSN,KLF4,INHBA,CCNB1,MET,IL18,PCNA,FUS,IL1RN,IRS1,ITPR3,THBS2,DRAM1,IL6ST,BLNK,APOE,NME1,GADD45B,FN1,TNFSF10,TNFAIP3,MYH11,PDGFC,HLF,CHEK1,HMOX1,SHC1,HSP90AB1,TIMP1,TICAM1,ANXA1,TOP2A,BID,NAMPT,IL27RA,ERBB2,PARL,STAT1,PLAT,E…	86
Cellular Movement	cell movement	cell movement of myeloid cells	3.24e-11					SOCS1,CRYAB,LGALS3,EPHX2,SLPI,CXCL12,CCL20,CXCL9,LMNB1,ABCA1,VEGFA,CXCL10,LUM,ITGAV,CXCL1,PRDM1,CBFB,CAST,SERPINE1,PRSS3,CEACAM1,CXCL8,COL4A1,PON2,SPP1,LCN2,IFNGR1,PTGDS,GSN,INHBA,STC1,IL18,IL1RN,DUSP1,MAPT,THBS2,IGFBP3,EDN3,IL6ST,AOC3,DEK,APOE,SERPINB1,LITAF,FN1,TNFAIP3,VCAN,HMOX1,CXCR2,TIMP1,TICAM1,ANXA1,BID,IL27RA,ERBB2,MMP12,ACKR1,PLAT,PRNP,NMU,EGFR,CXCL11,PCOLCE2,GREM1,MMP10,PLAUR,S100A14,PA…	77
Inflammatory Response	inflammatory response	inflammatory response	3.38e-11					SOCS1,LGALS3,NDRG2,IFI16,EPHX2,TYRO3,MUC1,CXCL12,SLPI,CCL20,CXCL9,PBK,CXCL10,VEGFA,MAOB,ABR,RORA,LUM,ITGAV,CXCL1,PRDM1,ADORA2B,MGLL,SERPINE1,AHR,CXCL8,TIAM1,PON2,SPP1,TNFAIP6,STK39,LCN2,IL36A,MMP2,GSN,NLRX1,KLF4,CMC2,INHBA,IL18,ACKR3,IL1RN,MAPT,THBS2,EDN3,EPHA2,ECM1,BLNK,AOC3,IL6ST,DEK,SERPINB1,APOE,LITAF,CEACAM6,FN1,TOLLIP,ZFP36,TNFAIP3,LOXL2,NRG1,ELF4,SHC1,HMOX1,TNC,CXCR2,TICAM1,ANXA1,BID,ERBB2…	99
Cell Morphology, Cellular Movement	cell spreading	cell spreading	3.46e-11					MYH10,CRYAB,LGALS3,FN1,CXCL12,ACP1,CLIP1,CDH11,VEGFA,UCHL1,PTK2,NRG1,TNC,ITGA3,ARF6,SORBS1,CXCR2,RHOD,POSTN,ITGAV,ERBB2,ITGB4,CAST,PDCD6IP,SERPINE1,PRNP,RANBP9,EGFR,PPFIA1,CXCL8,TIAM1,PLXNC1,SPP1,TGFBI,ITGA6,EFNA1,SLK,MET,MAPT,THBS2,LYN,LAMA3,SPARC,PLAU,EPHA2,MMP9,LGALS1	47
Cardiovascular System Development and Function	morphology	morphology of vessel	3.54e-11					MYH10,CRYAB,EHD3,LMO2,TGFBR3,TYRO3,CXCL12,PTK2,VEGFA,CXCL10,MFAP2,ITGA3,DDAH1,LUM,ITGAV,CBFB,PRDM1,SERPINE1,KLF2,AHR,SOX4,SPP1,MMP2,PLOD1,MET,IL1RN,ACKR3,THBS2,NCOA1,PER2,COL3A1,IL6ST,AOC3,LOX,APOE,FN1,MYH11,SHOX2,COL5A1,SHC1,HMOX1,HPGD,CITED2,HEY1,BMP1,STK3,FOXM1,LTBP1,APP,COL1A1,SERPINH1,PLAU,FBN2	53
Cancer, Organismal Injury and Abnormalities, Reproductive System Disease	carcinoma	carcinoma in breast	3.86e-11					PRUNE2,MYH10,COL14A1,DDX11,TGFBR3,MUC1,NPEPPS,MKI67,VEGFA,CXCL10,EN1,ELF3,ABR,CXCL1,CBFB,PRDM1,TBL1XR1,TMEM97,TYMS,RRM2,MMP2,RNASEH2A,MET,PCNA,DST,FSCN1,MEIS1,TCN1,ECM1,EPHA2,UBE2C,FN1,RBM47,CEACAM6,HEATR1,POLQ,HSPB8,CDK4,TRIO,MYH11,HSP90AB1,TNXB,TOP2A,LY6E,IL27RA,LIMCH1,EGFR,PPFIA1,HOXD11,PRKDC,PLXNA1,TGFBI,MECOM,SLC39A6,GREM1,CDK1,FOS,TF,YEATS2,FBN2,FAT1,PTHLH,CXCL12,TUBB,ANXA11,RAB11FIP1,AMOTL…	115
Cancer, Organismal Injury and Abnormalities, Tumor Morphology	invasion	invasion of malignant tumor	3.97e-11					SOCS1,NME1,CXCL12,VCAN,PTK2,HMOX1,CLDN4,EZR,POSTN,IGF1R,ERBB2,ITGB4,SERPINE1,CEACAM1,EGFR,SPP1,ITGA6,PLAUR,MMP2,FOXM1,KLF4,PLD1,MET,CTSL,S100A9,ALCAM,EDN3,PLAU,MMP9,S100P,LGALS1	31
Tissue Morphology	morphology	morphology of connective tissue	4.46e-11					COL14A1,SPAG16,TGFBR3,LMO2,PTHLH,ITGA8,PBX1,NPEPPS,HBA1/HBA2,ABCA1,GPNMB,VEGFA,LPIN1,PIM1,LUM,POSTN,CLCN3,SERPINE1,KLF2,CEACAM1,AHR,NBEAL2,TIAM1,DPT,SPP1,ARHGAP10,MMP2,PTGDS,ANO1,TMOD3,GSN,FOSB,STC1,MET,IL18,DUSP1,IL1RN,MEST,IRS1,LOXL1,THBS2,LAMA3,IGFBP3,TFRC,SSFA2,IL6ST,APOE,LOX,FN1,ZFP36,CHSY1,CDK4,COL10A1,TNFSF10,SHOX2,DNAJA1,SLC39A14,NRG1,SHC1,AEBP1,NCOA2,ASPM,SORBS1,STAT1,ACADM,CITED2,NMU,CT…	86
Cell Cycle	mitosis	mitosis of cervical cancer cell lines	4.65e-11					DLGAP5,STIL,ADGRL2,CDC20,KIF4A,BAZ1A,CCNB2,PRPF4,AURKA,TTK,BIRC5,TPX2,CDK1,CCNB1,BUB1,CDC25B,MAD2L1,CSE1L,TOP2A,FBXO5,NDC80,TBL1XR1,NEK2,KIF11,ZNF365	25
Cell Death and Survival, Organismal Injury and Abnormalities	apoptosis	apoptosis of epithelial cells	4.67e-11					CRYAB,GADD45B,MMP3,NDRG2,PTHLH,TNFSF10,CHEK1,PTK2,CXCL10,SHC1,ALDH2,TIMP1,BID,ERBB2,STAT1,CEACAM1,AHR,PLAT,EGFR,CXCL8,TP63,PKP3,TNFRSF10B,LCN2,ITGA6,PLAUR,MMP2,ERBB3,IFNGR1,AURKA,CEBPB,ADAR,STK3,BIRC5,INHBA,PARP1,APP,MET,IL18,KRT8,RND3,PAK2,NCOA1,SPARC,PLAU,EPHA2,MAOA	47
Cancer, Organismal Injury and Abnormalities	solid tumor	primary solid tumor	4.72e-11					LGALS3,MUC1,KLF6,VEGFA,CSE1L,PIM1,POSTN,MTHFD2,MGLL,PRDM1,SERPINE1,EYA2,TYMS,CXCL8,DPT,SPP1,COL4A1,POLE2,LCN2,RRM2,DES,MET,PCNA,IGFBP3,HSP90AA1,EPCAM,ECT2,EPHA2,S100P,RAB25,CEACAM6,FN1,CDK4,MYH11,NUAK2,E2F3,PDGFC,VCAN,HSP90AB1,CLDN4,PDLIM5,TOP2A,IGF1R,CD24,ERBB2,PLAC8,EGFR,TP63,PLAUR,ERBB3,UMPS,PARP1,HOPX,PLAU,LGALS1	55
Cancer, Endocrine System Disorders, Organismal Injury and Abnormalities, Reproductive System Disease	epithelial ovarian cancer	epithelial ovarian cancer	4.8e-11					MYH10,GMDS,MUC1,TYRO3,DIO2,ODC1,TMPRSS11D,VEGFA,ITGA3,ELF3,ABR,PRDM1,TBL1XR1,ITGB4,DNMT1,TYMS,JAG2,RRM2,MMP2,IFITM2,SH3GL1,MET,DOCK9,EVPL,TGM1,SUPT16H,DST,THBS2,EPHA2,GPR137B,COL3A1,UBE2C,APOE,FN1,HEATR1,POLQ,CDK4,COL4A2,DNAJA1,VCAN,CHEK1,COL5A1,CEACAM7,KLK11,DUSP5,HSP90AB1,TIPARP,SORBS1,TNXB,TOP2A,ACYP1,CD24,SORT1,NUP205,EGFR,NMU,PPFIA1,PLXNA1,PRKDC,CXCL11,MECOM,FJX1,RAD54B,TNS3,PLEKHG6,YEATS2,U…	150
Cancer, Organismal Injury and Abnormalities	neoplasia	neoplasia of epithelial cells	4.92e-11					MYH10,SPAG16,DIO2,ODC1,TMPRSS11D,SMYD3,ELF3,LUM,CLCA4,CXCL1,TBL1XR1,ITGB4,SERPINE1,TYMS,APOBEC3B,DPT,JAG2,SLC2A1,TNFRSF10B,RRM2,ITGA6,TCF3,DES,SKP2,MET,DOCK9,EVPL,CTSL,SUPT16H,DST,ALCAM,ADH1B,ECM1,ECT2,KIF20A,RAB25,NUP160,CDK4,COL10A1,GALNT2,TECR,DUSP5,HSP90AB1,SORBS1,TNXB,LY6E,ACYP1,IL27RA,HEY1,NMU,PLOD2,PRKDC,IVL,MECOM,FJX1,FOS,PDZD2,YEATS2,ATP1A2,LYN,SYNGR1,CFD,FAM60A,MMP3,EPHX2,PTHLH,RNF7,STA…	278
Cancer, Organismal Injury and Abnormalities, Reproductive System Disease	breast cancer	stage 2-3 breast cancer	5.69e-11					NME1,FN1,CDK4,VEGFA,COL1A2,HMOX1,HSP90AB1,TOP2A,MMP11,ERBB2,MMP12,EGFR,TYMS,KRT17,S100A14,LAMC2,PCNA,KRT8,TF,RND3,LAMB3,LAMA3,HSP90AA1,KRT15,CBX3	25
Cell Cycle, Cellular Assembly and Organization, DNA Replication, Recombination, and Repair	segregation	segregation of chromosomes	5.95e-11					CENPF,HMMR,CCNB2,MKI67,AURKB,CCNA2,TOP2A,HJURP,ZWINT,KIF2C,VPS4B,NUSAP1,ESPL1,SMC6,AURKA,NCAPD2,NCAPG2,TPX2,CCNB1,BUB1,MAD2L1,SMC2,NDC80,RIOK3,NEK2,ECT2,KIF11,BUB3	28
Cancer, Organismal Injury and Abnormalities	squamous-cell carcinoma	squamous-cell carcinoma	6.57e-11					MYH10,SPAG16,DIO2,ODC1,TMPRSS11D,SMYD3,ELF3,LUM,CLCA4,CXCL1,TBL1XR1,ITGB4,SERPINE1,TYMS,APOBEC3B,DPT,JAG2,SLC2A1,TNFRSF10B,RRM2,ITGA6,DES,SKP2,MET,DOCK9,EVPL,CTSL,SUPT16H,DST,ALCAM,ADH1B,ECM1,ECT2,KIF20A,RAB25,NUP160,CDK4,COL10A1,GALNT2,TECR,DUSP5,HSP90AB1,SORBS1,TNXB,ACYP1,LY6E,IL27RA,HEY1,NMU,PLOD2,PRKDC,IVL,MECOM,FJX1,FOS,PDZD2,YEATS2,ATP1A2,LYN,SYNGR1,CFD,FAM60A,MMP3,EPHX2,PTHLH,RNF7,STARD7,T…	277
Cancer, Organismal Injury and Abnormalities, Reproductive System Disease	breast adenocarcinoma	breast adenocarcinoma	6.79e-11					PRUNE2,NPEPPS,MKI67,VEGFA,CXCL10,ELF3,RAB11FIP1,POSTN,PXDN,CBFB,MGLL,TBL1XR1,TYMS,CXCL8,SPP1,TNFAIP6,POLE2,RRM2,MMP2,RNASEH2A,PCNA,DST,TCN1,HSP90AA1,ECM1,EPHA2,KIF11,FN1,POLQ,HSPB8,CDK4,ANXA9,TRIO,TNC,HSP90AB1,TNXB,ANXA1,TOP2A,LY6E,ERBB2,STAT1,EGFR,PPFIA1,PRKDC,TP63,MECOM,BGN,GREM1,ERBB3,HSPD1,BIRC5,PARP1,FOS,TF,YEATS2,PAK2,OLFML2B,ATR,MMP9,LGALS1,FBN2	61
Cancer, Organismal Injury and Abnormalities, Tumor Morphology	progression	progression of malignant tumor	6.87e-11					APOE,CXCL8,CRYAB,SPP1,ITGA6,ERBB3,SKP2,COL1A2,MET,TNC,COL1A1,IL18,FUS,TIMP1,ANXA3,CKS1B,ERBB2,MMP1,DNMT1,MMP9,EGFR	21
Cell Cycle	G1/S phase transition	G1/S phase transition	6.89e-11					GADD45B,FN1,IFI16,RBBP8,CDK4,MELK,E2F3,CDKN3,VEGFA,PTK2,CUL3,NRG1,ELF4,CCNA2,KRT13,GMNN,MXD1,ITGAV,IGF1R,ERBB2,AHR,PRNP,PRKDC,CCNE2,TOPBP1,ACVR1,ERBB3,TCF3,FOXM1,BIRC5,KLF4,CDK1,INHBA,SKP2,MET,NASP,NUAK1,EIF2AK2,EDN3	39
Cellular Movement	migration	migration of brain cancer cell lines	7.07e-11					FN1,FAT1,CXCL12,TRIO,PTK2,VEGFA,SCNN1A,CDKN3,SHC1,TNC,AHNAK,SIM2,CD24,COL18A1,PLAT,EGFR,PLAUR,MMP2,FOXM1,TCF3,ACKR3,LYN,HSP90AA1,PLAU,EPHA2,NREP,ECT2,MMP9	28
Cellular Assembly and Organization, Cellular Function and Maintenance	organization	organization of filaments	7.16e-11					CENPF,DLGAP5,LOX,COL14A1,FN1,FAT1,TUBB,LOXL2,ENAH,COL1A2,CDC25B,COL5A1,ARF6,MYO1B,TNXB,MMP11,ITGB4,PRNP,COL5A2,DPT,KRT17,BGN,CHP1,PRC1,GREM1,GSN,DES,SLK,P4HA1,COL1A1,TF,ADAM12,SERPINH1,COL11A1,PLAU,FNBP1,COL3A1,MSN	38
Neurological Disease	movement disorder	Movement Disorders	7.18e-11					CRYAB,MUC1,ETHE1,ACP1,DIO2,VEGFA,SLURP1,CSE1L,LUM,ADORA2B,ITGB4,SERPINE1,CALB1,NAPA,DNMT1,MPC1,SLC2A1,THY1,AGA,DONSON,MAFF,PCNA,TGM1,BHLHE40,MBD4,MEIS1,HPRT1,RAB11A,NUDT1,RNF10,APOE,NME1,INPP1,GBP1,TRIO,KAZN,DNAJA1,CDH11,VCAN,UCHL1,DUSP5,MYO1B,BID,HEXB,PFN2,LY6E,SORT1,PARL,PLOD2,EPHB4,MLF1,GPM6B,CSTB,APP,MYO5A,FOS,PPT1,ATP1A2,TSPO,MAOA,ATP2B1,NDRG2,EPHX2,ABCA1,TSC22D3,ELOVL5,LDHB,STMN1,MAOB,RORA,…	128
Cellular Movement	homing	homing of cells	8.1e-11					SOCS1,MYH10,LGALS3,MUC1,SLPI,CXCL12,CCL20,HOMER3,CXCL9,VEGFA,CXCL10,CHST2,PTK2,ITGAV,CXCL1,CLCN3,SERPINE1,CEACAM1,CXCL8,TIAM1,JAG2,SPP1,PON2,LCN2,ITGA6,MMP2,GSN,INHBA,PLD1,ITCH,MET,IL18,ACKR3,THBS2,IGFBP3,EDN3,ELMO2,EPHA2,AOC3,DEK,APOE,LOX,SERPINB1,LITAF,FN1,WDR26,TRIP10,DUSP6,NRG1,ELF4,SHC1,CXCR2,RHOD,ANXA1,IGF1R,ERBB2,ACKR1,PRNP,EGFR,CXCL11,TP63,DGKA,GREM1,PLAUR,ERBB3,HSPD1,S100A14,EFNA1,APP,DN…	78
Cell Death and Survival	cell death	cell death of cervical cancer cell lines	8.43e-11					YWHAH,ATP2B1,NDRG2,IL32,MUC1,CDC7,BAZ1A,AURKB,PBK,EZR,TBL1XR1,NAPA,KIF14,FST,SPP1,ADGRL2,TNFRSF10B,TPX2,TXNRD1,CCNB1,VOPP1,NASP,IL18,NDC80,KIF11,BUB3,NME1,TOLLIP,GADD45B,ZFP36,CDC20,TNFSF10,TTK,CHEK1,UCHL1,SHC1,TICAM1,TOP2A,BID,MCM10,STAT1,PDCD6IP,EGFR,PRKDC,TP63,STK3,BIRC5,CDK1,PARP1,APP,BUB1,MAD2L1,FOS,PAK2,EIF2AK2,MSN	56
Cancer, Cellular Movement, Organismal Injury and Abnormalities, Tumor Morphology	invasion	invasion of cancer cells	8.49e-11					SOCS1,CXCL12,VCAN,PTK2,HMOX1,CLDN4,EZR,IGF1R,POSTN,ITGB4,CEACAM1,ITGA6,PLAUR,MMP2,FOXM1,KLF4,PLD1,MET,CTSL,S100A9,ALCAM,EDN3,MMP9,S100P,LGALS1	25
Cancer, Cell Death and Survival, Organismal Injury and Abnormalities, Tumor Morphology	apoptosis	apoptosis of tumor cells	9.59e-11					IL6ST,BLNK,PHLDA1,SLC7A11,MUC1,HSPB8,CXCL12,TNFSF10,UGCG,CDH11,CHEK1,CDC25B,VEGFA,TIMP1,ANXA1,ITGAV,IGF1R,BID,CD24,MMP11,ERBB2,COL18A1,SERPINE1,HMGA2,CEACAM1,EGFR,PON2,TNFRSF10B,PLAUR,BIRC5,CDK1,PARP1,MET,IL18,RND3,MCM2,TF,ADAM12,THBS2,IGFBP3,LAMA3,SPARC,EIF2AK2,PLAU,MMP9,LGALS1	46
Cardiovascular Disease, Organismal Injury and Abnormalities	abdominal aortic aneurysm	abdominal aortic aneurysm	9.93e-11					APOE,CTSK,MMP3,EPHX2,MMP13,MMP2,CXCL10,COL1A1,CTSL,TIMP1,MMP11,COL11A1,PLAU,CTSC,MMP12,MMP9	16
Cancer, Organismal Injury and Abnormalities	head and neck carcinoma	head and neck carcinoma	1.03e-10					PRUNE2,MINPP1,ITGA8,TYRO3,ASCC2,HOMER3,CXCL10,VEGFA,SCNN1A,ITGA3,CSGALNACT2,ELF3,EZR,CLCA4,CXCL1,TBL1XR1,ITGB4,SERPINE1,TYMS,CAPN5,DPT,JAG2,MPC1,SLC2A1,TNFRSF10B,RRM2,ITGA6,MMP2,DES,MET,IRS1,MBD4,TCN1,FOXE1,MAGEA11,RAB25,FN1,NUP160,POLQ,CDK4,COL10A1,TNFSF10,GALNT2,IGFBP7,TECR,CHEK1,ENAH,RASAL1,HSP90AB1,TNXB,PDLIM5,TOP2A,LY6E,CD24,COL18A1,EGFR,PPFIA1,PLOD2,PRKDC,EPHB4,MECOM,OAS2,MMP10,LAMC2,PDZD2,…	148
Organismal Injury and Abnormalities, Renal and Urological Disease	renal lesion	renal lesion	1.05e-10					CENPF,PRUNE2,EHD3,MUC1,LDB3,ITGA8,TYRO3,PCDH1,NPEPPS,MKI67,SERPINB2,VEGFA,CSGALNACT2,CBFB,ADORA2B,TBL1XR1,SERPINE1,CALB1,ALDH7A1,TYMS,MPC1,DPY19L1,RRM2,AGA,MMP2,SKP2,SH3GL1,MET,PCNA,CTSL,BHLHE40,DST,TCN1,RNF10,APOE,NME1,FN1,DUSP6,POLQ,CENPN,TNFSF10,SNRPG,SELENBP1,CLDN4,MXD1,TOP2A,IGF1R,PLAT,EGFR,PPFIA1,PLOD2,MLLT11,MECOM,TJP1,NETO2,FOS,SERPINB4,KIF15,MCM2,ATP13A3,LAMB3,NOP2,ATP1A2,TSPO,TOM1,FBN2,…	133
Tissue Development	formation	formation of gland	1.1e-10					SULF1,SOCS1,NME1,FN1,MMP3,PTHLH,KLF6,PBX1,CDK4,IGFBP7,CHEK1,VEGFA,EN1,PTK2,NRG1,NCOA2,TIMP1,ANXA1,SIM2,IGF1R,LY6E,ERBB2,DSC2,CALB1,CITED2,AHR,PLAT,EGFR,TP63,SPP1,ERBB3,CEBPB,GSN,IFITM2,SKP2,MET,IRS1,NCOA1,LBH,PLAU,DSG2,MMP9	42
Cancer, Endocrine System Disorders, Organismal Injury and Abnormalities, Reproductive System Disease	primary ovarian cancer	primary ovarian cancer	1.12e-10					TYMS,CXCL8,COL4A1,FN1,SPP1,CEACAM6,MUC1,LCN2,ERBB3,E2F3,VCAN,VEGFA,CLDN4,MTHFD2,POSTN,EPCAM,CD24,ECT2,EYA2,S100P	20
Cellular Movement	cell movement	cell movement of epidermal cells	1.26e-10					CXCL8,CXCL11,TIAM1,TP63,EPB41L4B,MMP10,EFNA1,SERPINB2,CXCL10,PTK2,ITGA3,TIMP1,PAK2,ITGAV,LAMA3,CXCL1,ITGB4,ELMO2,SERPINE1,MMP1,AHR,MMP9,COL7A1,EGFR	24
Cellular Growth and Proliferation, Lymphoid Tissue Structure and Development	proliferation	proliferation of lymphatic system cells	1.29e-10					SOCS1,TYRO3,CCL20,VEGFA,CXCL10,LPIN1,EZR,CBFB,PRDM1,AHR,TNFRSF10B,THY1,ADAR,TCF3,CTPS1,SKP2,BHLHE40,MEIS1,TFRC,HPRT1,SAC3D1,EPHA2,APOE,FN1,GADD45B,TNFSF10,ELF4,ARF6,HSP90AB1,IGF1R,CD24,IL27RA,TOB1,ACLY,LTBP1,APP,ISG15,EFNA1,FOS,LY96,PELI1,FCER1G,LYN,PLAU,ACTL6A,OSTF1,LGALS3,MMP3,SLPI,CXCL12,PBX1,AURKB,TSC22D3,GPNMB,PIM1,KLF2,MXI1,CEACAM1,ACPP,CXCL8,SPP1,LCN2,IFNGR1,KLF4,INHBA,CCNB1,SLC3A2,CBLB,IT…	99
Organismal Injury and Abnormalities	cytosis	Cytosis	1.31e-10					LGALS3,CXCL12,SH3GLB1,HBA1/HBA2,LMNB1,TSC22D3,STMN1,VEGFA,MAOB,ABR,CXCL1,PRDM1,CAST,CLCN3,CXCL8,SPP1,JAG2,POLE2,LCN2,RRM2,AGA,IFNGR1,IL18,DUSP1,IL1RN,MAPT,THBS2,HPRT1,EPHA2,PPAT,NUDT1,IL6ST,APOE,ZFP36,TNFSF10,PDGFC,CXCR2,BID,NAMPT,IL27RA,MMP12,HSD17B4,MMP1,PRNP,ERBB3,GPM6B,APP,S100A9,SLC33A1,PPT1,SPARC,SEMA3C,MMP9	53
Cancer, Endocrine System Disorders, Organismal Injury and Abnormalities, Reproductive System Disease	ovarian adenocarcinoma	ovarian adenocarcinoma	1.33e-10					MYH10,GMDS,MUC1,TYRO3,DIO2,ODC1,TMPRSS11D,VEGFA,ITGA3,ELF3,ABR,PRDM1,TBL1XR1,ITGB4,DNMT1,TYMS,JAG2,RRM2,IFITM2,SH3GL1,MET,DOCK9,EVPL,TGM1,SUPT16H,DST,THBS2,EPHA2,GPR137B,COL3A1,UBE2C,APOE,FN1,HEATR1,POLQ,COL4A2,DNAJA1,VCAN,CHEK1,COL5A1,CEACAM7,KLK11,DUSP5,HSP90AB1,TIPARP,SORBS1,TNXB,TOP2A,ACYP1,CD24,SORT1,NUP205,EGFR,NMU,PPFIA1,PLXNA1,PRKDC,CXCL11,MECOM,FJX1,RAD54B,TNS3,PLEKHG6,YEATS2,UPK3B,SEMA3…	141
Cardiovascular System Development and Function	neovascularization	neovascularization	1.34e-10					APOE,LGALS3,HMMR,PTHLH,CXCL12,TNFSF10,TNFAIP3,ALOX12,PDGFC,VEGFA,TIMP1,RORA,IGF1R,COL18A1,MMP12,PLAT,PTK7,SPP1,PLAUR,MMP2,PLD1,INHBA,EFNA1,IL18,IL1RN,IRS1,THBS2,IGFBP3,PLAU,HTRA1,EPHA2,MMP9,LGALS1	33
Cell Death and Survival, Organismal Injury and Abnormalities, Renal and Urological Disease	cell death	cell death of kidney cell lines	1.35e-10					CRYAB,IL32,PTHLH,CYP2C9,TNFSF10,MELK,PTK2,VEGFA,SHC1,TICAM1,EZR,IGF1R,ITGAV,BID,NAMPT,ERBB2,CALB1,CITED2,PRNP,EGFR,PRKDC,APOBEC3B,TIAM1,TJP2,SPP1,GLS,UNC13B,TNFRSF10B,PTGDS,TCF3,GSN,BIRC5,CDK1,CCNB1,APP,ITCH,SLK,EMP1,FOS,VOPP1,IRS1,MAPT,TMX1,PAK2,TRPS1,IGFBP3,LYN,TFRC,EIF2AK2	49
Cell Death and Survival, Organismal Injury and Abnormalities, Renal and Urological Disease	cell death	cell death of kidney cells	1.42e-10					CRYAB,IL32,PTHLH,CYP2C9,MELK,STMN1,PTK2,VEGFA,EZR,ITGAV,CALB1,APOBEC3B,TIAM1,TJP2,SPP1,TNFRSF10B,UNC13B,LCN2,PTGDS,GSN,TCF3,CCNB1,ITCH,VOPP1,DUSP1,MAPT,IRS1,TMX1,TRPS1,IGFBP3,TFRC,APOE,TNFSF10,SHC1,TICAM1,IGF1R,BID,NAMPT,ERBB2,CITED2,EGFR,PRNP,PRKDC,BGN,GLS,BIRC5,CDK1,APP,SLK,EMP1,FOS,PAK2,LYN,EIF2AK2	54
Cardiovascular System Development and Function, Tissue Morphology	morphology	morphology of blood vessel	1.48e-10					IL6ST,AOC3,APOE,LOX,MYH10,CRYAB,EHD3,FN1,TGFBR3,LMO2,TYRO3,CXCL12,SHOX2,MYH11,COL5A1,CXCL10,VEGFA,PTK2,HMOX1,SHC1,MFAP2,ITGA3,LUM,DDAH1,HPGD,ITGAV,PRDM1,CBFB,SERPINE1,KLF2,CITED2,AHR,HEY1,BMP1,SOX4,SPP1,MMP2,FOXM1,STK3,PLOD1,LTBP1,APP,COL1A1,ACKR3,IL1RN,SERPINH1,THBS2,PER2,COL3A1	49
Cancer, Endocrine System Disorders, Organismal Injury and Abnormalities, Reproductive System Disease	benign ovarian tumor	benign ovarian tumor	1.49e-10					APOE,LOX,TGFBR3,MUC1,POLQ,SLPI,E2F3,VCAN,VEGFA,COL5A1,GPX3,KLK11,AEBP1,ELF3,HSP90AB1,TOP2A,POSTN,CD24,SORT1,SLC39A4,TBL1XR1,STAT1,EGFR,SPP1,JAG2,MECOM,POLE2,LCN2,RRM2,IFITM2,PARP1,MET,ABCA8,GINS1,UPK3B,THBS2,EPCAM,HSP90AA1,ATR,COL11A1,SEMA3C	41
Cellular Movement, Reproductive System Development and Function	cell movement	cell movement of breast cell lines	1.54e-10					SULF1,LOX,MYH10,TP63,FN1,SPP1,TGFBR3,DUSP6,MMP2,LAMC2,KLF4,APP,CBLB,MARCKSL1,SHC1,TNS3,ELF3,WWC1,IGF1R,ERBB2,ITGB4,EYA2,AHR,EGFR	24
Cell Cycle, DNA Replication, Recombination, and Repair	checkpoint control	checkpoint control	1.54e-10					CCNE2,CKS2,CDC20,RBBP8,CDC7,CCNB2,CHEK1,CCNB1,PARP1,BUB1,MAD2L1,CCNG2,PIM1,MBD4,MXD1,CKS1B,BID,NDC80,ATR,ZWINT,ZWILCH,DBF4,BUB3,MCM7	24
Cancer, Organismal Injury and Abnormalities	intraepithelial neoplasia	intraepithelial neoplasia	1.56e-10					SULF1,SERPINB1,SOCS1,MUC1,PPFIBP2,MKI67,ATP10B,AURKB,VCAN,CUX1,GPX3,SHC1,TNXB,PIM1,ASPN,SIM2,LY6E,ERBB2,ITGB4,COL18A1,ALDH3A1,AIM1L,ACPP,HOXD11,MFHAS1,TYMS,TMPRSS2,PRC1,ITGA6,BAMBI,PTGDS,AURKA,FOXM1,LAMC2,CCDC6,ARHGAP32,SPINK5,DUOX1,S100A9,BHLHE40,IGFBP3,NCOA1,DVL3,RCAN2,SHMT2,COL7A1	46
Cellular Function and Maintenance	function	function of blood cells	1.57e-10					SOCS1,LGALS3,MMP3,TYRO3,SLPI,CXCL12,PANX1,ABCA1,GPNMB,CHST2,VEGFA,CXCL10,PIM1,ADORA2B,CLCN3,KLF2,CEACAM1,AHR,NBEAL2,CXCL8,SPP1,TIA1,LCN2,IFNGR1,NLRX1,TPCN1,GSN,PLD1,SKP2,CBLB,IL18,DUSP1,BHLHE40,HSP90AA1,SAC3D1,ECM1,PER2,APOE,GADD45B,ZFP36,TAX1BP1,TRIP10,TNFSF10,TNFAIP3,ELF4,AHNAK,CXCR2,TICAM1,IL27RA,STAT1,MMP12,PLAT,PLXNA1,PRKDC,MECOM,IL13RA1,PLAUR,TOB1,HSPD1,CEBPB,BIRC5,PARP1,FOS,MARCKSL1,LY96,L…	73
Cellular Movement, Hematological System Development and Function, Immune Cell Trafficking	cellular infiltration	cellular infiltration by leukocytes	1.64e-10					SOCS1,CRYAB,LGALS3,EPHX2,CXCL12,CXCL9,LMNB1,CXCL10,CBFB,PRDM1,SERPINE1,PRSS3,CXCL8,SPP1,LCN2,IFNGR1,MMP2,CBLB,STC1,IL18,DUSP1,IL1RN,IGFBP3,EPHA2,IL6ST,APOE,FN1,TNFSF10,TNFAIP3,CUX1,HMOX1,TICAM1,TIMP1,CXCR2,ANXA1,BID,IL27RA,ERBB2,MMP12,STAT1,ACKR1,EGFR,NMU,PLAT,BGN,PCOLCE2,MMP10,HSPD1,PARP1,APP,S100A9,PELI1,FCER1G,SPARC,CYP2J2,PLAU,MMP9,LGALS1	58
Organismal Injury and Abnormalities	ulcer	ulcer	1.64e-10					IL6ST,SOCS1,COL14A1,COL4A5,SLC7A11,COL10A1,COL4A2,COL5A1,VEGFA,COL1A2,ANXA1,TOP2A,COL18A1,AHR,COL5A2,CTSK,TP63,COL4A1,MMP2,SERPINB13,COL1A1,CTSL,COL6A3,IL1RN,COL11A1,MMP9,COL7A1,COL3A1	28
Cell Death and Survival	cell death	cell death of breast cancer cell lines	1.69e-10					LGALS3,IFI16,TGFBR3,MUC1,PTHLH,MELK,ODC1,STMN1,PTK2,VEGFA,EN1,SIVA1,CSE1L,ITGB4,AHR,CEACAM1,TYMS,MYO6,TNFRSF10B,ITCH,TGM1,DUSP1,BHLHE40,IGFBP3,TFRC,CRABP2,EPHA2,DRAM1,PEBP1,SULF1,NME1,FN1,HSPB8,UGCG,TNFSF10,CHEK1,NRG1,HMOX1,BID,ERBB2,STAT1,EGFR,PRNP,PRKDC,TP63,CEBPB,HSPD1,BIRC5,CDK1,PARP1,MAD2L1,PTK6,FBXO5	53
Infectious Diseases	replication	replication of virus	1.73e-10					CH25H,SOCS1,IL32,SLPI,CXCL12,PARP12,PIK3R4,TUBB,PANX1,PBK,CXCL10,TMPRSS11D,ITGA3,CSE1L,RAB11FIP1,ABLIM3,AHR,CEACAM1,FLG,CXCL8,APOBEC3B,SPP1,STK39,POLR2H,NLRX1,ADAR,TCF3,IFITM2,BST2,PLD1,IFITM3,IL18,DUSP1,FSCN1,OXSR1,HSP90AA1,RAB11A,TMPO,KIF11,DEK,GBP1,RSAD2,CDK4,TNFSF10,DNAJA1,CCNA2,HMOX1,HSP90AB1,TICAM1,SNX10,HPGD,LY6E,IFI6,NUP205,STAT1,PDCD6IP,PLIN3,PRNP,TMPRSS2,ATP2C1,HSPD1,UBE2L6,PARP1,ISG15,…	74
Cancer, Organismal Injury and Abnormalities, Reproductive System Disease	breast cancer	stage 3 breast cancer	1.88e-10					TYMS,NME1,FN1,KRT17,S100A14,LAMC2,COL1A2,VEGFA,HMOX1,PCNA,KRT8,HSP90AB1,RND3,TF,LAMB3,TOP2A,LAMA3,HSP90AA1,MMP11,ERBB2,MMP12,CBX3,KRT15,EGFR	24
Cancer, Organismal Injury and Abnormalities	sarcoma	sarcoma	2.01e-10					MYH10,MUC1,MKI67,TMEM184B,VEGFA,LPIN1,TYMS,SLC24A3,RRM2,MMP2,IFITM2,SKP2,MET,PCNA,CTSL,ABCC5,DST,ITPR3,TCN1,TSPAN6,UBE2C,FN1,CDK4,TNFSF10,ETFDH,TECR,TTK,CDH11,VCAN,CHEK1,VRK1,MYO1B,HSP90AB1,NCOA2,CLDN4,ALDH1A3,IGF1R,TOP2A,IL27RA,PLAC8,MMP1,EGFR,RPN1,PRKDC,NELL2,TJP1,NETO2,NCAPD2,LAMC2,MCM3,FOS,YEATS2,DOPEY2,FBN2,PNO1,CXCL12,IFI35,MELK,AURKB,PBK,ABCA1,PLBD1,SLC39A4,HMGA2,MXI1,PRSS3,SPP1,POLE2,INHB…	103
Endocrine System Disorders, Gastrointestinal Disease, Metabolic Disease, Organismal Injury and Abnormalities, Skeletal and Muscular Disorders	diabetic foot ulcer disorder	diabetic foot ulcer disorder	2.07e-10					COL14A1,COL5A2,COL4A5,SLC7A11,COL4A1,COL10A1,COL4A2,VEGFA,COL5A1,COL1A2,COL1A1,COL6A3,COL11A1,COL18A1,COL3A1,COL7A1	16
Cancer, Organismal Injury and Abnormalities	malignant connective or soft tissue neoplasm	malignant connective or soft tissue neoplasm	2.14e-10					MYH10,MUC1,MKI67,TMEM184B,VEGFA,LPIN1,TYMS,SLC24A3,RRM2,MMP2,IFITM2,SKP2,MET,PCNA,CTSL,ABCC5,DST,ITPR3,TCN1,TSPAN6,EPHA2,UBE2C,FN1,CDK4,TNFSF10,ETFDH,TECR,TTK,CDH11,VCAN,CHEK1,VRK1,MYO1B,HSP90AB1,NCOA2,CLDN4,ALDH1A3,TOP2A,IGF1R,IL27RA,PLAC8,MMP1,EGFR,RPN1,PRKDC,NELL2,TJP1,NETO2,NCAPD2,LAMC2,MCM3,FOS,YEATS2,DOPEY2,FBN2,PNO1,CXCL12,IFI35,MELK,AURKB,PBK,ABCA1,PLBD1,SLC39A4,HMGA2,MXI1,PRSS3,SPP1,POLE…	105
Skeletal and Muscular Disorders	laminopathy	laminopathy	2.26e-10					LOX,PLOD2,COL5A2,FHL1,COL4A1,TGFBI,TGFBR3,BGN,COL4A2,ACLY,LOXL2,COL1A2,COL5A1,COL1A1,COL6A3,CNN3,SERPINH1,LOXL1,ASPN,LMNB2,SPARC,BMP1,COL3A1	23
Cardiovascular System Development and Function, Cellular Development, Cellular Function and Maintenance, Cellular Growth and Proliferation, Organismal Development, Tissue Development	proliferation	proliferation of endothelial cells	2.32e-10					SULF1,APOE,FN1,GBP1,CXCL12,ACP1,CYP2C9,TNFSF10,COL4A2,PDGFC,LOXL2,VEGFA,CXCL10,PTK2,HMOX1,RGS5,CXCR2,PIM1,DDAH1,CXCL1,COL18A1,STAT1,SERPINE1,KLF2,CEACAM1,MMP1,EGFR,HEY1,CXCL8,PRKDC,EPHB4,COL4A1,STK39,DGKA,THY1,PLAUR,FOXM1,INHBA,SKP2,APP,EFNA1,IL18,S100A9,IL1RN,SPARC,WNK1,ECM1,RCAN2,LGALS1	49
Embryonic Development, Hair and Skin Development and Function, Organ Development, Organismal Development, Tissue Development	formation	formation of epidermis	2.34e-10					SPRR1A,PTHLH,EXT1,UGCG,CDH11,VCAN,VEGFA,EN1,ZNF750,ALDH3A2,IGF1R,PRDM1,SCEL,EGFR,TGM3,FST,TP63,KRT17,ATP2C1,LAMC2,PLOD1,KLF4,INHBA,EMP1,EVPL,CTSL,LAMB3,TRPS1,LAMA3,FOXE1,CRABP2,CST6,KRT15,COL7A1	34
Cellular Movement, Hematological System Development and Function, Immune Cell Trafficking	cell movement	cell movement of granulocytes	2.4e-10					CRYAB,LGALS3,EPHX2,CXCL12,SLPI,CXCL9,CXCL10,LUM,CXCL1,CBFB,PRDM1,CAST,PRSS3,CEACAM1,CXCL8,SPP1,LCN2,IFNGR1,GSN,IL18,DUSP1,IL1RN,IGFBP3,EDN3,AOC3,IL6ST,DEK,SERPINB1,APOE,FN1,TNFAIP3,HMOX1,TICAM1,TIMP1,CXCR2,ANXA1,IL27RA,ERBB2,MMP12,ACKR1,EGFR,NMU,PLAT,CXCL11,PLAUR,MMP10,S100A14,PARP1,APP,S100A9,LYN,FCER1G,CYP2J2,PLAU,MMP9,LGALS1	56
Cellular Development, Tissue Development	differentiation	differentiation of epithelial tissue	2.52e-10					SPRR1A,PTHLH,AURKB,DIO2,TST,VEGFA,CXCL10,EN1,ELF3,PIM1,SCEL,CEACAM1,FLG,SFRP4,COL4A1,ITGA6,IFITM2,MAFF,KLF4,MET,EVPL,ALOX15B,TGM1,SPINK5,RND3,IGFBP3,EDN3,EPHA2,EREG,FN1,ZFP36,UPK1A,TNFSF10,KAZN,ALOX12,LOXL2,AQP3,KAT2B,ANXA1,IGF1R,COL18A1,EGFR,BMP1,KRT4,TGM3,IVL,ABHD5,TP63,CEBPB,FOXM1,CDK1,MYO5A,KRT8,PLAU	54
Connective Tissue Disorders, Dermatological Diseases and Conditions, Developmental Disorder, Hereditary Disorder, Organismal Injury and Abnormalities	inherited epidermolysis bullosa	inherited epidermolysis bullosa	2.58e-10					ITGA3,LAMB3,DST,ITGA6,LAMA3,ITGB4,LAMC2,MMP1,EXPH5,COL7A1	10
Cell Morphology, Cellular Assembly and Organization	morphology	morphology of collagen fibrils	2.58e-10					COL5A1,LOX,COL5A2,DPT,TNXB,SERPINH1,BGN,THBS2,PLOD1,COL3A1	10
Cancer, Gastrointestinal Disease, Organismal Injury and Abnormalities	gastrointestinal adenocarcinoma	gastrointestinal adenocarcinoma	2.63e-10					COL14A1,PCDH1,SLC38A6,DIO2,HOXB7,MAP3K9,CCNE2,ARHGAP10,JAG2,ITGA6,NUP107,TCF3,PLAG1,DST,ITPR3,THBS2,ELMO2,UBE2C,SERPINB1,FHL1,COL4A5,GBP1,MFSD5,ATP10B,TTK,CLDN4,BEX4,PFN2,LY6E,SCNN1B,PLOD2,EPHB4,MECOM,CCDC6,LYPD3,MARCKSL1,PDZD2,DDX60,LYN,CCT2,FBXO34,PLBD1,PER3,ANXA11,IFI44L,CRNN,FNDC4,ZWINT,TIAM1,STK39,LCN2,TXNRD1,KIAA0907,KANK1,TJP3,GINS1,SPINK5,TRPS1,PSME4,CBX3,TNS1,ETV5,SULF1,EHF,CHSY1,EXT1,GA…	426
Cell Cycle	mitosis	arrest in mitosis	2.63e-10					ADGRL2,CDC20,KIF4A,CCNB2,BAZ1A,CKAP2,TTK,AURKB,BIRC5,TPX2,CDK1,CLIP1,CHEK1,CCNB1,BUB1,MAD2L1,CSE1L,FBXO5,NDC80,TBL1XR1,ZWINT,KIF11	22
Cellular Movement	migration	migration of carcinoma cell lines	2.64e-10					MMP3,NDRG2,HMMR,CXCL12,GALNT2,IGFBP7,STMN1,PTK2,NRG1,HMOX1,EZR,POSTN,ITGAV,HMGA2,MMP1,DNMT1,EGFR,CXCL8,TIAM1,SPP1,TP63,TGFBI,ERBB3,AURKA,CEBPB,FOXM1,SPINT1,MET,IRS1,LYN,ALCAM,CYP2J2,TMPO,S100P,LGALS1	35
Cellular Assembly and Organization	formation	formation of cytoskeleton	2.71e-10					CENPF,DLGAP5,CXCL12,COBL,TUBB,CLIP1,STMN1,PTK2,VEGFA,ITGA3,CBFB,KLF2,RANBP9,CXCL8,TIAM1,EPHA1,THY1,MMP2,PTGDS,GSN,PLD1,KANK1,ARHGAP32,RND3,MAPT,HDGFRP3,FN1,TRIP10,CDK4,MYH11,CDH11,LMOD1,CUL3,CDC25B,TNC,ARF6,SORBS1,CXCR2,RHOD,PFN2,COL18A1,PDCD6IP,KIF2C,PLAT,EGFR,PPFIA1,NUSAP1,TP63,TGFBI,FOXM1,BIRC5,APP,TNS3,PLEKHG6,FBXO5,SPARC,PLAU	57
Cellular Function and Maintenance	function	function of leukocytes	2.8e-10					SOCS1,LGALS3,MMP3,TYRO3,SLPI,CXCL12,PANX1,GPNMB,CHST2,VEGFA,CXCL10,PIM1,ADORA2B,CLCN3,KLF2,AHR,CEACAM1,CXCL8,SPP1,TIA1,LCN2,IFNGR1,NLRX1,TPCN1,GSN,SKP2,CBLB,IL18,DUSP1,BHLHE40,HSP90AA1,SAC3D1,ECM1,APOE,GADD45B,ZFP36,TAX1BP1,TRIP10,TNFSF10,TNFAIP3,ELF4,AHNAK,CXCR2,TICAM1,IL27RA,STAT1,MMP12,PLAT,PLXNA1,PRKDC,IL13RA1,PLAUR,TOB1,HSPD1,CEBPB,BIRC5,PARP1,FOS,MARCKSL1,LY96,LYN,FCER1G,PLAU,CTSC,RCAN2,MMP…	67
Cellular Movement	transmigration	transmigration of cells	2.93e-10					AOC3,MYH10,APOE,FN1,SLPI,CXCL12,TRIO,CXCL9,ENAH,VEGFA,CXCL10,PTK2,TNC,SHC1,AQP3,CXCR2,ITGAV,SERPINE1,CXCL8,CXCL11,SPP1,COL4A1,THY1,MMP2,APP,STC1,COL1A1,ACKR3,ALCAM,HSP90AA1,MMP9,LGALS1	32
Cellular Movement	cell movement	cell movement of carcinoma cell lines	3.04e-10					SULF1,NME1,FN1,MMP3,NDRG2,HMMR,CXCL12,GALNT2,IGFBP7,STMN1,PTK2,NRG1,HMOX1,EZR,POSTN,ITGAV,HMGA2,MMP1,DNMT1,EGFR,CXCL8,TIAM1,TP63,SPP1,TGFBI,ERBB3,AURKA,CEBPB,S100A14,FOXM1,SPINT1,MET,IRS1,LYN,ALCAM,CYP2J2,TMPO,S100P,LGALS1	39
Cancer, Endocrine System Disorders, Organismal Injury and Abnormalities, Reproductive System Disease	serous ovarian carcinoma	serous ovarian carcinoma	3.11e-10					APOE,LOX,MUC1,POLQ,SLPI,E2F3,VCAN,VEGFA,COL5A1,GPX3,KLK11,AEBP1,ELF3,HSP90AB1,TOP2A,POSTN,CD24,SORT1,SLC39A4,TBL1XR1,STAT1,EGFR,SPP1,JAG2,MECOM,POLE2,LCN2,RRM2,IFITM2,PARP1,MET,ABCA8,GINS1,UPK3B,THBS2,EPCAM,HSP90AA1,ATR,COL11A1,SEMA3C	40
Cell Death and Survival	cell death	cell death of carcinoma cell lines	3.54e-10					IL6ST,SULF1,SLC7A11,FN1,KLF6,CXCL12,TNFSF10,IGFBP7,COL4A2,CHEK1,UCHL1,NRG1,HMOX1,DESI2,ITGAV,IGF1R,BID,ERBB2,STAT1,KLF2,DNMT1,EGFR,TP63,SPP1,COL4A1,TNFRSF10B,LCN2,RRM2,THY1,ERBB3,AURKA,BIRC5,CCDC6,TXNRD1,SKP2,PARP1,APP,MET,MAD2L1,DUSP1,IRS1,IGFBP3,FBXO5,CYP2J2,NEK2,RABGGTA,EREG,PMEPA1	48
Connective Tissue Disorders, Organismal Injury and Abnormalities, Skeletal and Muscular Disorders, Tissue Morphology	damage	damage of cartilage tissue	3.69e-10					IL6ST,SULF1,CXCL8,CTSK,FN1,SPP1,TP63,TNFAIP6,MMP3,IL32,CXCL12,MMP13,PARP1,FOS,IL18,IL1RN,SPARC,IL27RA,CTSC,HTRA1,MMP1	21
Cellular Movement	migration	migration of myeloid cells	3.9e-10					IL6ST,AOC3,FN1,SLPI,CXCL12,CXCL9,CXCL10,HMOX1,CXCR2,TICAM1,ANXA1,LUM,ITGAV,CXCL1,SERPINE1,ACKR1,CEACAM1,PRNP,CXCL8,CXCL11,COL4A1,SPP1,PLAUR,PTGDS,PARP1,APP,COL1A1,IL18,S100A9,MAPT,IGFBP3,PLAU,MMP9,LGALS1	34
Tissue Morphology	degradation	degradation of connective tissue	4.05e-10					IL6ST,SULF1,CXCL8,CTSK,FN1,SPP1,TP63,TNFAIP6,MMP3,IL32,SLPI,CXCL12,MMP13,PARP1,FOS,IL18,IL1RN,SPARC,IL27RA,CTSC,HTRA1,MMP1	22
Cellular Development, Cellular Growth and Proliferation, Connective Tissue Development and Function, Tissue Development	cell proliferation	cell proliferation of fibroblasts	4.17e-10					SOCS1,COL14A1,SLC7A11,NDRG2,HMMR,ACP1,LMNB1,LUM,POSTN,SERPINE1,AHR,ESPL1,TNFRSF10B,AQP1,MMP2,SKP2,CCNB1,MET,FOSB,DUSP1,STIP1,IGFBP3,TMPO,EREG,PPAT,IL6ST,SULF1,FN1,CDK4,TNFSF10,IGFBP7,PDGFC,VCAN,CCNA2,HMOX1,AEBP1,TIMP1,IGF1R,ERBB2,STAT1,CITED2,EGFR,PLAT,PRKDC,PLAUR,CEBPB,BUB1,FOS,S100A9,SPARC,PLAU,DSG2,MMP9	53
Cancer, Organismal Injury and Abnormalities, Reproductive System Disease	HER2-negative breast cancer	HER2-negative breast cancer	4.66e-10					TGFBR3,LMO2,MUC1,PTHLH,CDK4,TNFSF10,CXCL9,TUBB,CDH11,VEGFA,HSP90AB1,TIMP1,PIM1,TOP2A,LAMB1,ERBB2,SERPINE1,STAT1,PLAT,EGFR,TYMS,CXCL8,SPP1,TGFBI,POLE2,RRM2,MMP2,UMPS,BIRC5,CDK1,PARP1,MET,FOS,IGFBP3,HSP90AA1,MMP9	36
Gene Expression	expression	expression of RNA	4.69e-10					CRYAB,ASCC2,ODC1,ELF3,SMYD3,EIF3B,HOXB7,CSE1L,ABLIM3,LUM,TBL1XR1,SERPINE1,TYMS,JAG2,TNFRSF10B,ITGA6,TCF3,MAFF,PLAG1,MET,SUPT16H,ECM1,ECT2,DEK,RNF10,APOE,NME1,LAMP3,VRK1,ELF4,DUSP5,TIPARP,MXD1,HEXB,HEY1,PRKDC,MLLT11,MECOM,GREM1,TOB1,MLF1,MARCKSL1,FOS,LY96,YEATS2,GTF2E1,LYN,LBH,YWHAH,EPHX2,KLF6,TSC22D3,PER3,PIM1,HMGA2,MXI1,PAX9,TIA1,LCN2,POLR2H,BAMBI,DNAJC2,ATAD2,KLF4,TXNRD1,CCNB1,FOSB,DUSP1,TRPS1,…	213
Cancer, Organismal Injury and Abnormalities, Skeletal and Muscular Disorders	leiomyomatosis	leiomyomatosis	4.82e-10					MYH10,CDC7,UGCG,NPEPPS,AURKB,VCAN,CUX1,TNC,SHC1,HSP90AB1,IFI44L,RGS5,RORA,MTHFD2,IGF1R,CD24,MMP11,SORBS2,HMGA2,AHR,EGFR,SOX4,DPT,PLXNC1,SLC24A3,FRMD4B,THAP12,MMP2,LTBP1,PCP4,MET,FOS,HOPX,PCNA,ABCA8,COL6A3,ADAM12,DUSP1,SLC33A1,MEST,DST,LYN,ADH1B,CRABP2,CTSC,MAOA	46
Dermatological Diseases and Conditions, Immunological Disease, Inflammatory Disease, Inflammatory Response, Organismal Injury and Abnormalities	atopic dermatitis	atopic dermatitis	5.17e-10					NAGK,ZFP36,TNFSF10,TNFAIP3,CCL20,RUVBL1,MKI67,STARD7,CXCL9,ABCA1,VEGFA,CCNA2,AHNAK,TIMP1,ANXA1,STAT1,NAPA,MXI1,FLG,TYMS,TGM3,CXCL8,KLK13,IVL,KRT17,BGN,ITGA6,GSN,SERPINB13,SPINK5,CTSL,ACADVL,S100A9,CNN3,IL1RN,DUSP1,LYN,FCER1G,CST6,KRT15,LGALS1,MSN	42
Cardiovascular Disease, Cardiovascular System Development and Function	abnormal morphology	abnormal morphology of cardiovascular system	5.2e-10					MYH10,EHD3,TGFBR3,LMO2,TYRO3,CXCL12,HBA1/HBA2,PTK2,VEGFA,CXCL10,MFAP2,ITGA3,TMEM38B,PIM1,DDAH1,LUM,POSTN,ITGAV,PRDM1,CBFB,KLF2,AHR,SOX4,CCNE2,SPP1,MMP2,PLOD1,DES,IL18,ADAM12,ACKR3,IL1RN,THBS2,TFRC,PER2,COL3A1,IL6ST,LOX,APOE,FN1,TAX1BP1,CDK4,HSPB8,COL10A1,SHOX2,MYH11,LOXL2,SRSF10,COL5A1,SHC1,HMOX1,PDLIM5,HPGD,LY6E,ERBB2,COL18A1,ACADM,CITED2,HEY1,BMP1,MECOM,ERBB3,STK3,FOXM1,SPINT1,EFNA1,LTBP1,RAD54…	74
Cell Death and Survival, Organismal Injury and Abnormalities	cell death	cell death of endothelial cells	5.24e-10					SOCS1,CRYAB,IL32,DUSP6,PTHLH,CXCL12,TNFSF10,TNFAIP3,COL4A2,PTK2,VEGFA,NRG1,HMOX1,ALDH2,ITGA3,RGS5,TICAM1,LUM,SERPINE1,COL18A1,KLF2,PLAT,CXCL8,SPP1,TNFRSF10B,MMP2,HSPD1,BIRC5,KLF4,PARP1,APP,IL18,IGFBP3,MMP9,AMIGO2,LGALS1	36
Cancer, Organismal Injury and Abnormalities	neuroepithelial tumor	neuroepithelial tumor	5.45e-10					CENPF,PRUNE2,COL14A1,LDB3,ASCC2,MKI67,CXCL9,CLIP1,ODC1,VEGFA,CSGALNACT2,LUM,CLCA4,CXCL1,SERPINE1,TYMS,CAPN5,TNFRSF10B,RRM2,PLD1,MET,IFITM3,DST,TCN1,ALCAM,EPHA2,ECT2,COL3A1,UBE2C,FN1,GBP1,PLAGL1,POLQ,CDK4,TNFSF10,KAZN,TRIO,COL4A2,CDKN3,RASAL1,HSP90AB1,MAL,TOP2A,IGF1R,LY6E,COL18A1,EGFR,PTK7,PRKDC,IVL,TGFBI,MECOM,EMC1,CDK1,TF,S100A9,PLAU,TOM1,SYNGR1,PHLDA1,YWHAH,IL32,KLF6,CXCL12,COBL,GPNMB,SIM2,ITGA…	119
Cancer, Organismal Injury and Abnormalities, Reproductive System Disease	progesterone receptor negative breast tumor	progesterone receptor negative breast tumor	5.76e-10					LMO2,TGFBR3,MUC1,PTHLH,TNFSF10,CXCL9,CDH11,TIMP1,PIM1,TOP2A,LAMB1,ERBB2,SERPINE1,STAT1,PLAT,EGFR,TYMS,CXCL8,SPP1,TP63,TGFBI,POLE2,RRM2,MMP2,BIRC5,CDK1,PARP1,MET,FOS,FSCN1,IGFBP3,HSP90AA1,MMP9	33
Cellular Movement	chemotaxis	chemotaxis	5.76e-10					SOCS1,MYH10,LGALS3,MUC1,SLPI,CXCL12,CCL20,HOMER3,CXCL9,PTK2,VEGFA,CXCL10,ITGAV,CXCL1,CLCN3,SERPINE1,CEACAM1,CXCL8,TIAM1,SPP1,PON2,JAG2,LCN2,ITGA6,MMP2,GSN,INHBA,PLD1,ITCH,MET,IL18,ACKR3,THBS2,EDN3,ELMO2,EPHA2,DEK,APOE,SERPINB1,LOX,LITAF,FN1,WDR26,TRIP10,DUSP6,NRG1,SHC1,CXCR2,RHOD,ANXA1,IGF1R,ERBB2,ACKR1,PRNP,EGFR,CXCL11,TP63,DGKA,GREM1,PLAUR,ERBB3,HSPD1,S100A14,EFNA1,APP,S100A9,SERPINH1,LYN,FCER1…	73
Cell Cycle	G2 phase	G2 phase	5.86e-10					SULF1,GADD45B,RBBP8,CDK4,TPD52L1,MELK,CHEK1,CDC25B,NRG1,CCNA2,CSE1L,GMNN,MXD1,TOP2A,MCM10,ERBB2,PLAC8,TAF2,HMGA2,AHR,DNMT1,MXI1,DTL,EGFR,CKS2,AURKA,FOXM1,BIRC5,CDK1,SKP2,CCNB1,PARP1,MET,MAD2L1,CCNG2,IRS1,MBD4,CKS1B,ATR,EIF2AK2,PLAU,PLPP2,KIF11,LGALS1	44
Cellular Movement, Hair and Skin Development and Function	cell movement	cell movement of keratinocytes	6.17e-10					CXCL8,CXCL11,TIAM1,TP63,EPB41L4B,MMP10,EFNA1,SERPINB2,CXCL10,PTK2,ITGA3,TIMP1,ITGAV,LAMA3,CXCL1,ITGB4,ELMO2,SERPINE1,MMP1,AHR,MMP9,COL7A1,EGFR	23
Cellular Movement	cell movement	cell movement of neuroglia	6.17e-10					TIAM1,FN1,LCN2,ITGA6,CXCL12,PTGDS,CXCL9,LMNB1,PARP1,APP,CXCL10,VEGFA,NRG1,TNC,CXCR2,MAPT,ITGAV,TSPO,CXCL1,ERBB2,SERPINE1,MMP9,PRNP	23
Cardiovascular Disease, Organismal Injury and Abnormalities	arteriosclerosis	arteriosclerosis	6.24e-10					SOCS1,LGALS3,SLC7A11,MMP3,EPHX2,ITGA8,KLF6,CYP2C9,MMP13,HBA1/HBA2,MKI67,ABCA1,VEGFA,CXCL10,SCNN1A,ITGAV,ADORA2B,SERPINE1,KLF2,AHR,SOX4,SPRR3,SPP1,LCN2,IFNGR1,MMP2,KLF4,FOSB,DOCK9,PCNA,IL18,IL1RN,IRS1,APOE,FN1,ZFP36,RSAD2,TNFSF10,TNFAIP3,VCAN,CPEB3,SHC1,HMOX1,SORBS1,TIMP1,SORT1,MMP11,MMP12,COL18A1,SCNN1B,PLAT,TK1,COL5A2,MECOM,ATP2C1,GREM1,PLAUR,HSPD1,BIRC5,LTBP1,PARP1,APP,FOS,S100A9,APOC1,TSPO,SPA…	69
Cancer, Organismal Injury and Abnormalities	melanoma	melanoma	6.48e-10					COL14A1,SPAG16,PCDH1,DIO2,CNPPD1,CSE1L,MAP3K9,CCNE2,SPRR2B,ARHGAP10,JAG2,ITGA6,NUP107,PLAG1,DST,ITPR3,THBS2,ALCAM,ADH1B,ELMO2,ECT2,KIF20A,FHL1,COL4A5,GBP1,RSAD2,COL10A1,SNRPE,ATP10B,NUAK2,TTK,AQP3,TIPARP,CLDN4,BEX4,LY6E,HEXB,PLOD2,EPHB4,PMM1,MECOM,LAMC2,CCDC6,LYPD3,MYO5A,BUB1,PDZD2,DDX60,YEATS2,LYN,SYNGR1,ACTL6A,NDRG2,CCT2,PER3,IFI44L,CRNN,FNDC4,CEACAM1,CXCL8,TIAM1,TJP2,STK39,EPHA1,AURKA,KIAA0907…	583
Cellular Development, Cellular Growth and Proliferation	proliferation	proliferation of blood cells	6.8e-10					SOCS1,MYH10,TYRO3,CCL20,VEGFA,CXCL10,LPIN1,HOXB7,EZR,CBFB,PRDM1,SERPINE1,AHR,JAG2,TNFRSF10B,THY1,TCF3,CTPS1,MET,SH3GL1,BHLHE40,MEIS1,TFRC,HPRT1,SAC3D1,EPHA2,APOE,FN1,GADD45B,TNFSF10,ELF4,ARF6,IGF1R,CD24,IL27RA,EGFR,MECOM,TOB1,ACLY,LTBP1,ISG15,EFNA1,FOS,LY96,PELI1,LYN,FCER1G,PLAU,ACTL6A,LGALS3,MMP3,IL32,CXCL12,SLPI,PBX1,TSC22D3,GPNMB,PIM1,KLF2,MXI1,CEACAM1,ACPP,CXCL8,SPP1,IFNGR1,KLF4,INHBA,SLC3A2,…	102
Cellular Movement	cell movement	cell movement of prostate cancer cell lines	6.95e-10					LGALS3,FN1,EHF,KLF6,CXCL12,TNFSF10,ALOX12,PBK,CDH11,VEGFA,HMOX1,AHNAK,IGF1R,FUT3,DBF4,EGFR,CXCL8,TP63,FUT6,KLF4,EFNA1,LAMB3,FSCN1,IRS1,PAK2,HSP90AA1,EPHA2	27
Cellular Movement, Hematological System Development and Function, Immune Cell Trafficking, Inflammatory Response	cell movement	cell movement of phagocytes	7.43e-10					SOCS1,LGALS3,EPHX2,SLPI,CXCL12,CCL20,CXCL9,LMNB1,ABCA1,VEGFA,CXCL10,LUM,ITGAV,CXCL1,PRDM1,CAST,SERPINE1,CEACAM1,CXCL8,COL4A1,PON2,SPP1,LCN2,IFNGR1,PTGDS,GSN,INHBA,STC1,IL18,DUSP1,IL1RN,MAPT,THBS2,ALCAM,EDN3,IL6ST,AOC3,DEK,APOE,SERPINB1,LITAF,FN1,TNFAIP3,VCAN,HMOX1,CXCR2,TIMP1,TICAM1,ANXA1,BID,ERBB2,MMP12,ACKR1,PLAT,PRNP,NMU,EGFR,CXCL11,PLXNC1,PCOLCE2,GREM1,MMP10,PLAUR,S100A14,PARP1,APP,COL1A1,S10…	74
Cardiovascular System Development and Function, Hematological System Development and Function	blood pressure	blood pressure	7.71e-10					AOC3,APOE,CRYAB,ZFP36,EPHX2,PTHLH,HSPB8,CXCL12,CYP2C9,TNFSF10,ALOX12,MYH11,HLF,COL1A2,VEGFA,SCNN1A,HMOX1,ALDH2,RGS5,TIMP1,RORA,PDLIM5,DDAH1,ADORA2B,SERPINE1,SCNN1B,APEX1,AHR,PLAT,EGFR,PLN,SPP1,STK39,BGN,PLAUR,PLD1,PARP1,APP,STC1,DUSP1,OXSR1,IRS1,ATP1A2,CYP2J2,PLAU,MMP9,MAOA	47
Cell Death and Survival	anoikis	anoikis	7.76e-10					LGALS3,COL4A1,FN1,CEACAM6,TNFRSF10B,SLPI,TNFSF10,PLAUR,COL4A2,CEBPB,BIRC5,CEACAM5,UCHL1,PTK2,TNC,SHC1,TIMP1,ITGAV,BID,ERBB2,PLAU,HTRA1,EPHA2,AHR,EGFR	25
Infectious Diseases	replication	replication of RNA virus	7.96e-10					CH25H,SOCS1,IL32,SLPI,CXCL12,PARP12,PIK3R4,TUBB,PANX1,PBK,CXCL10,TMPRSS11D,ITGA3,CSE1L,RAB11FIP1,ABLIM3,CEACAM1,CXCL8,APOBEC3B,SPP1,STK39,POLR2H,NLRX1,ADAR,TCF3,IFITM2,BST2,PLD1,IFITM3,IL18,FSCN1,OXSR1,HSP90AA1,RAB11A,TMPO,KIF11,GBP1,RSAD2,CDK4,TNFSF10,DNAJA1,CCNA2,HMOX1,HSP90AB1,SNX10,HPGD,LY6E,IFI6,NUP205,STAT1,PDCD6IP,PLIN3,PRNP,TMPRSS2,ATP2C1,HSPD1,UBE2L6,ISG15,S100A9,PAK2,ATP1A2,NUP62,ATR,EI…	67
Cell Death and Survival	apoptosis	apoptosis of colorectal cancer cell lines	7.98e-10					LGALS3,GMDS,MUC1,TNFSF10,MELK,TTK,CHEK1,NRG1,AHSA1,TIMP1,CSE1L,SIM2,ITGAV,BID,ADORA2B,ERBB2,COL18A1,STAT1,NAPA,CEACAM1,EGFR,MYO6,EPHB4,SPP1,TOPBP1,TNFRSF10B,CKAP2,HSPD1,GSN,BIRC5,CDK1,CCNB1,PARP1,MET,ITPR3,IGFBP3,FBXO5,SPARC,DSG2,PMEPA1	40
Cancer, Organismal Injury and Abnormalities	glandular intraepithelial neoplasm	glandular intraepithelial neoplasm	8.14e-10					SERPINB1,SOCS1,MUC1,PPFIBP2,MKI67,ATP10B,AURKB,VCAN,CUX1,GPX3,TNXB,PIM1,SIM2,ASPN,LY6E,ERBB2,ITGB4,COL18A1,ALDH3A1,AIM1L,ACPP,HOXD11,MFHAS1,TMPRSS2,PRC1,ITGA6,BAMBI,PTGDS,AURKA,FOXM1,LAMC2,CCDC6,ARHGAP32,SPINK5,DUOX1,S100A9,BHLHE40,NCOA1,IGFBP3,DVL3,RCAN2,SHMT2,COL7A1	43
Cell-To-Cell Signaling and Interaction	binding	binding of cells	8.31e-10					LGALS3,CCT2,CXCL12,CCL20,CXCL9,ABCA1,STMN1,CXCL10,VEGFA,ITGA3,ITGAV,CXCL1,HS3ST1,ITGB4,SERPINE1,CEACAM1,CXCL8,SPP1,ITGA6,THY1,IFNGR1,MMP2,GSN,PLD1,INHBA,SLC3A2,CBLB,STIP1,THBS2,LAMA3,IGFBP3,TFRC,ALCAM,AOC3,SULF1,LOX,APOE,FN1,CEACAM5,NRG1,TNC,CXCR2,IGF1R,CD24,SORT1,IL27RA,ERBB2,COL18A1,ACKR1,PRNP,EGFR,CXCL11,IL13RA1,BGN,PLAUR,ERBB3,LYPD3,APP,LY96,S100A9,LYN,SPARC,PLAU,ST3GAL4,MSN	65
Metabolic Disease	glucose metabolism disorder	glucose metabolism disorder	8.48e-10					PRUNE2,SOCS1,COL14A1,GMDS,TYRO3,HBA1/HBA2,EXPH5,VEGFA,CXCL10,SCNN1A,LPIN1,CCNB1IP1,DDAH1,ADORA2B,SERPINE1,EYA2,THY1,NEBL,SKP2,MET,IFITM3,CTSL,BHLHE40,IRS1,ITPR3,THBS2,ECM1,COL3A1,APOE,COL4A5,FN1,RSAD2,PLAGL1,PPP1R3C,CDK4,COL10A1,TNFSF10,ETFDH,IGFBP7,MYH11,COL4A2,ATP10B,ENAH,UCHL1,COL5A1,MYO1B,TNXB,IGF1R,CD24,SORT1,COL18A1,NMU,EGFR,CTSK,ABHD5,TGFBI,ACOX1,APP,FOS,KRT8,TF,DDX60,ATP1A2,FCER1G,IGF2BP2…	145
Digestive System Development and Function	morphology	morphology of digestive system	8.53e-10					SOCS1,MYH10,LGALS3,EPHX2,PTHLH,KLF6,PBX1,RBP1,ODC1,VEGFA,ITGA3,GCNT3,CYP2E1,MTHFD2,POSTN,SIM2,MGLL,CBFB,ITGB4,CLCN3,APEX1,KLF2,CEACAM1,AHR,PAX9,SFRP4,SPP1,FST,ITGA6,ADAR,KLF4,PLS1,ASAH1,INHBA,SKP2,MET,DUSP1,IRS1,LOXL1,LAMA3,TRPS1,IGFBP3,EDN3,TMPO,COL3A1,IL6ST,SULF1,APOE,CDK4,UGCG,MYH11,NUAK2,SELENBP1,CUX1,CUL3,AEBP1,ARF6,CXCR2,IGF1R,BID,HEXB,STAT1,TK1,KRT4,BMP1,EGFR,PRKDC,CTSK,ABCD3,TP63,TGFBI,AC…	87
Cellular Development, Cellular Growth and Proliferation, Hematological System Development and Function, Hematopoiesis, Tissue Development	development	development of blood cells	8.76e-10					SOCS1,LMO2,PTHLH,TYRO3,PBX1,CXCL12,HBA1/HBA2,ABCA1,CXCL10,VEGFA,MFAP2,ELF3,RORA,PIM1,CXCL1,PRDM1,ADORA2B,CBFB,CAST,KLF2,AHR,DNMT1,SOX4,NBEAL2,SPP1,JAG2,EPHA1,IFNGR1,TMOD3,ADAR,TCF3,KLF4,INHBA,SKP2,SLC3A2,ITCH,CBLB,IL18,SPINK5,ADAM12,IL1RN,BHLHE40,ITPKC,LAMA3,HSP90AA1,EPHA2,IL6ST,BLNK,GADD45B,FN1,RSAD2,MPZL2,COL10A1,TNFSF10,TNFAIP3,MYH11,CHEK1,ELF4,SHC1,KLK11,TIPARP,CXCR2,ANXA1,IGF1R,IL27RA,STAT1,…	90
Cell Death and Survival, Organismal Injury and Abnormalities, Renal and Urological Disease	apoptosis	apoptosis of kidney cell lines	8.84e-10					PTHLH,CYP2C9,TNFSF10,MELK,VEGFA,PTK2,SHC1,TICAM1,EZR,ITGAV,BID,ERBB2,CALB1,CITED2,TIAM1,TJP2,SPP1,GLS,TNFRSF10B,UNC13B,PTGDS,TCF3,GSN,BIRC5,CDK1,CCNB1,APP,SLK,ITCH,FOS,VOPP1,IRS1,MAPT,PAK2,TMX1,LYN,TRPS1,IGFBP3,TFRC,EIF2AK2	40
Cancer, Organismal Injury and Abnormalities, Reproductive System Disease	Peyronie disease	Peyronie disease	9.16e-10					COL5A2,COL14A1,COL4A5,COL4A1,COL10A1,COL4A2,COL5A1,COL1A2,COL1A1,COL6A3,COL11A1,COL18A1,COL3A1,COL7A1	14
Cell-To-Cell Signaling and Interaction	adhesion	adhesion of melanoma cell lines	9.16e-10					NME1,LGALS3,SPP1,ITGA6,PLAUR,ERBB3,VCAN,NRG1,ALOX15B,ITGAV,ALCAM,CST6,SERPINE1,EGFR	14
Connective Tissue Disorders, Organismal Injury and Abnormalities	Dupuytren contracture	advanced Dupuytren contracture	9.16e-10					COL5A2,COL14A1,COL4A5,COL4A1,COL10A1,COL4A2,COL5A1,COL1A2,COL1A1,COL6A3,COL11A1,COL18A1,COL3A1,COL7A1	14
Cancer, Gastrointestinal Disease, Organismal Injury and Abnormalities	colon carcinoma	colon carcinoma	9.22e-10					MYH10,HMMR,MUC1,PCDH1,NPEPPS,ASCC2,SLC38A6,DIO2,LRP12,CLIP1,HOXC10,CACYBP,EPS8L1,HOXB7,ABLIM3,CLCA4,TBL1XR1,ITGB4,TMEM97,TYMS,MAP3K9,CCNE2,JAG2,ESPL1,ARHGAP10,ITGA6,NUP107,FUT6,TCF3,COX7A1,DES,ASAH1,EVPL,FSCN1,DST,GTSE1,THBS2,VPS37B,TMEM40,TFRC,RSRC1,ELMO2,ECM1,SERPINB1,FHL1,COL4A5,WDR26,CDK4,MFSD5,TECR,TTK,ATP10B,VRK1,GINS2,DUSP5,CLDN4,TNXB,BEX4,PFN2,ACYP1,PRKDC,EPHB4,MECOM,TOB1,GPM6B,CCDC6,LYPD…	373
Cancer, Gastrointestinal Disease, Organismal Injury and Abnormalities	gastroesophageal cancer	gastroesophageal cancer	9.33e-10					CENPF,PRUNE2,COL14A1,EHD3,TGFBR3,HMMR,MUC1,CDC7,PHACTR4,MKI67,LRP12,EXPH5,VEGFA,ITGA3,KRT13,EZR,SERPINE1,ALDH3A1,EYA2,TMEM97,MALL,TYMS,MPC1,SLC24A3,THY1,TPCN1,PLAG1,MET,ABCC5,ITPR3,MBD4,ALCAM,ACOX3,UBE2C,APOE,FN1,TRIP10,HEATR1,CDK4,TRIO,KAZN,TTK,CDH11,ENAH,COL5A1,HSP90AB1,NCOA2,CXCR2,TNXB,MAL,TOP2A,IGF1R,LY6E,NUP205,SH3GLB2,KIF2C,PDCD6IP,SCNN1B,COL18A1,PLAT,EGFR,PRKDC,IVL,OAS2,TGFBI,CYP2C18,SMC6,…	183
Cellular Movement, Hematological System Development and Function, Immune Cell Trafficking	cell movement	cell movement of mononuclear leukocytes	9.64e-10					SOCS1,LGALS3,CXCL12,CCL20,CXCL9,ABCA1,CHST2,VEGFA,CXCL10,ITGA3,EZR,ITGAV,CXCL1,CBFB,SERPINE1,KLF2,CEACAM1,CXCL8,TIAM1,SPP1,PON2,COL4A1,ITGA6,IFNGR1,INHBA,CBLB,IL18,ACKR3,THBS2,IL6ST,AOC3,DEK,APOE,FN1,TNFSF10,ELF4,SHC1,HMOX1,AQP3,CXCR2,TIMP1,TICAM1,ANXA1,ERBB2,MMP12,STAT1,ACKR1,PRNP,EGFR,MLLT11,CXCL11,BGN,GREM1,PLAUR,HSPD1,S100A14,APP,FOS,COL1A1,PELI1,SPARC,PLAU,MMP9,LGALS1	64
Cardiovascular System Development and Function	function	function of cardiovascular system	9.72e-10					MYH10,APOE,FN1,MMP3,ZFP36,CXCL12,SLPI,HSPB8,TNFAIP3,PPP1CB,DIO2,ABCA1,SRSF10,NRG1,VEGFA,HMOX1,SHC1,GPX3,TMEM38B,TIMP1,PDLIM5,IGF1R,ADORA2B,APEX1,MMP1,PLAT,NBEAL2,PLN,SPP1,SPRR3,SLC2A1,RRAD,BGN,AQP1,MMP10,MMP2,IFNGR1,GSN,COX7A1,DES,PLD1,EFNA1,MARCKSL1,IL18,THBS2,ATP1A2,CYP2J2,PLAU,ST3GAL4,MMP9,MAOA	51
Cell Death and Survival	apoptosis	apoptosis of cervical cancer cell lines	9.89e-10					NME1,GADD45B,CDC20,ZFP36,NDRG2,IL32,MUC1,CDC7,TNFSF10,BAZ1A,TTK,PBK,CHEK1,UCHL1,SHC1,TICAM1,EZR,BID,MCM10,TBL1XR1,PDCD6IP,STAT1,NAPA,EGFR,PRKDC,KIF14,TP63,ADGRL2,FST,TNFRSF10B,STK3,BIRC5,TPX2,CDK1,CCNB1,PARP1,BUB1,FOS,IL18,NASP,VOPP1,PAK2,NDC80,EIF2AK2,KIF11,MSN	46
Cancer, Organismal Injury and Abnormalities	metastasis	metastasis of tumor cell lines	9.9e-10					NME1,RAB25,FN1,MMP3,TGFBR3,MUC1,COL4A2,ABLIM1,HMOX1,CXCR2,CSE1L,IGF1R,CD24,CXCL1,ERBB2,COL18A1,MMP1,EGFR,NBEAL2,CXCL8,COL4A1,THY1,MMP10,PLAUR,FOXM1,INHBA,ASAH1,MET,IL18,ADAM12,FSCN1,EPCAM,ALCAM,HTRA1,MMP9	35
Infectious Diseases	infection	Bacterial Infections	9.93e-10					CFD,SOCS1,LGALS3,MMP3,SLPI,C1QB,CXCL9,CXCL10,LUM,ITGAV,MGLL,SERPINE1,MXI1,AHR,TYMS,CXCL8,SPP1,LCN2,IFNGR1,MMP2,IL18,CTSL,DUSP1,IL1RN,MAPT,TFRC,TCN1,IL6ST,BLNK,SERPINB1,APOE,FN1,CEACAM6,ZFP36,TNFSF10,TNFAIP3,NRG1,CXCR2,TIMP1,TICAM1,ANXA1,TOP2A,BID,IL27RA,MMP12,STAT1,PLAC8,PLXNA1,PCOLCE2,MMP10,PLAUR,CEBPB,SERPINB13,PARP1,APP,FOS,LY96,S100A9,FCER1G,MMP9	60
Cancer, Organismal Injury and Abnormalities	mucinous adenocarcinoma	mucinous adenocarcinoma	1.01e-09					TYMS,APOE,SPP1,POLE2,RRM2,SLPI,E2F3,PARP1,VEGFA,GPX3,HSP90AB1,TF,TOP2A,EPCAM,HSP90AA1,ATR,ERBB2,STAT1,HMGA2,EGFR	20
Cellular Assembly and Organization	development	development of cytoplasm	1.01e-09					CENPF,DLGAP5,CXCL12,TUBB,COBL,CLIP1,STMN1,PTK2,VEGFA,ITGA3,CBFB,KLF2,RANBP9,CXCL8,TIAM1,EPHA1,THY1,MMP2,PTGDS,GSN,PLD1,KANK1,ARHGAP32,RND3,MAPT,IRS1,HDGFRP3,APOE,FN1,TRIP10,CDK4,RAB5B,MYH11,CDH11,LMOD1,CDC25B,CUL3,TNC,RAB5A,ARF6,SORBS1,CXCR2,RHOD,ANXA1,PFN2,COL18A1,PDCD6IP,KIF2C,PLAT,EGFR,PPFIA1,NUSAP1,ABCD3,TP63,TGFBI,DGKA,FOXM1,BIRC5,APP,APOL1,TNS3,PLEKHG6,FBXO5,SPARC,PLAU	65
Cellular Movement, Hematological System Development and Function, Immune Cell Trafficking, Inflammatory Response	cell movement	cell movement of monocytes	1.09e-09					IL6ST,AOC3,SOCS1,APOE,LGALS3,FN1,CXCL12,CCL20,CXCL9,ABCA1,VEGFA,CXCL10,CXCR2,ANXA1,ITGAV,SERPINE1,MMP12,CEACAM1,PRNP,CXCL8,SPP1,PON2,COL4A1,GREM1,PLAUR,S100A14,INHBA,APP,COL1A1,MMP9,LGALS1	31
Cancer, Organismal Injury and Abnormalities, Reproductive System Disease	prostatic intraepithelial neoplasia	prostatic intraepithelial neoplasia	1.09e-09					SERPINB1,MUC1,AURKB,VCAN,CUX1,GPX3,PIM1,SIM2,LY6E,ITGB4,ERBB2,ACPP,HOXD11,TMPRSS2,PRC1,ITGA6,BAMBI,AURKA,PTGDS,FOXM1,S100A9,BHLHE40,IGFBP3,RCAN2,COL7A1	25
Connective Tissue Disorders, Inflammatory Disease, Inflammatory Response, Organismal Injury and Abnormalities, Skeletal and Muscular Disorders	polyarthritis	polyarthritis	1.09e-09					SOCS1,APOE,FN1,GADD45B,ZFP36,HMMR,HSPB8,CCL20,TNFAIP3,CDA,ANXA1,PRDM1,ERBB2,STAT1,AHR,PLAT,PRNP,SPP1,PLAUR,IFNGR1,CEBPB,PARP1,DNM1,FOSB,FOS,IL18,S100A9,DUSP1,IL1RN,EDN3,HTRA1,LGALS1	32
Cancer, Organismal Injury and Abnormalities, Reproductive System Disease	invasive breast cancer	invasive breast cancer	1.09e-09					SULF1,FN1,CDK4,HSPB8,TRIO,MKI67,COL1A2,VEGFA,CXCL10,TNC,HSP90AB1,ANXA1,TOP2A,POSTN,LY6E,MGLL,ERBB2,SERPINE1,EGFR,TYMS,CXCL8,SPP1,TP63,TNFAIP6,TRA2B,BGN,GREM1,MMP2,BIRC5,PARP1,PCNA,TF,DST,PAK2,OLFML2B,HSP90AA1,PLAU,EPHA2,MMP9	39
Cellular Movement	migration	migration of dermal cells	1.1e-09					CXCL8,TIAM1,EPB41L4B,MMP10,SERPINB2,CXCL10,PTK2,TIMP1,PAK2,THBS2,POSTN,LAMA3,CXCL1,ITGB4,ELMO2,SERPINE1,MMP1,AHR,MMP9,COL7A1,EGFR	21
Cardiovascular System Development and Function	morphology	morphology of vasculature	1.15e-09					MYH10,CRYAB,EHD3,EPHX2,LMO2,TGFBR3,TYRO3,CXCL12,PTK2,VEGFA,CXCL10,MFAP2,ITGA3,CYP2E1,DDAH1,LUM,ITGAV,PRDM1,CBFB,SERPINE1,KLF2,AHR,SOX4,SPP1,MMP2,PLOD1,IL18,IL1RN,ACKR3,THBS2,PER2,COL3A1,IL6ST,AOC3,LOX,APOE,FN1,MYH11,SHOX2,LOXL2,COL5A1,SHC1,HMOX1,HPGD,COL18A1,CITED2,HEY1,BMP1,STK3,FOXM1,SPINT1,LTBP1,APP,COL1A1,SERPINH1	55
Cancer, Organismal Injury and Abnormalities, Renal and Urological Disease	neoplasia	Renal Cancer and Tumors	1.17e-09					CENPF,PRUNE2,EHD3,MUC1,TYRO3,LDB3,PCDH1,NPEPPS,MKI67,SERPINB2,VEGFA,CSGALNACT2,CBFB,ADORA2B,TBL1XR1,SERPINE1,CALB1,ALDH7A1,TYMS,MPC1,DPY19L1,RRM2,MMP2,MET,SH3GL1,PCNA,CTSL,BHLHE40,DST,TCN1,RNF10,NME1,FN1,DUSP6,POLQ,CENPN,TNFSF10,SNRPG,SELENBP1,CLDN4,MXD1,TOP2A,IGF1R,EGFR,PPFIA1,PLOD2,MLLT11,MECOM,TJP1,NETO2,FOS,SERPINB4,KIF15,MCM2,ATP13A3,LAMB3,NOP2,ATP1A2,TSPO,TOM1,FBN2,DLGAP5,LGALS3,ATP2B1,IFI1…	124
Cardiovascular Disease, Organismal Injury and Abnormalities	occlusion	occlusion of artery	1.19e-09					SOCS1,LGALS3,SLC7A11,MMP3,EPHX2,ITGA8,KLF6,CXCL12,CYP2C9,MMP13,HBA1/HBA2,MKI67,ABCA1,VEGFA,CXCL10,SCNN1A,ITGAV,ADORA2B,SERPINE1,KLF2,AHR,SOX4,SPRR3,SPP1,LCN2,IFNGR1,MMP2,KLF4,FOSB,CBLB,DOCK9,IL18,PCNA,IL1RN,MAPT,IRS1,APOE,FN1,ZFP36,RSAD2,TNFSF10,TNFAIP3,VCAN,CPEB3,HMOX1,SHC1,SORBS1,TIMP1,SORT1,MMP11,MMP12,COL18A1,SCNN1B,PLAT,COL5A2,MECOM,ATP2C1,GREM1,PLAUR,HSPD1,BIRC5,LTBP1,PARP1,APP,FOS,S100A9,A…	70
Cancer, Neurological Disease, Organismal Injury and Abnormalities	gliomatosis	gliomatosis	1.24e-09					CENPF,PRUNE2,COL14A1,LDB3,ASCC2,MKI67,CXCL9,CLIP1,ODC1,VEGFA,CSGALNACT2,LUM,CLCA4,CXCL1,SERPINE1,TYMS,CAPN5,TNFRSF10B,RRM2,PLD1,MET,IFITM3,DST,TCN1,ALCAM,EPHA2,ECT2,UBE2C,COL3A1,FN1,GBP1,PLAGL1,POLQ,CDK4,TNFSF10,KAZN,TRIO,COL4A2,CDKN3,RASAL1,HSP90AB1,MAL,TOP2A,IGF1R,LY6E,COL18A1,EGFR,PTK7,PRKDC,IVL,TGFBI,MECOM,EMC1,CDK1,TF,S100A9,PLAU,TOM1,SYNGR1,PHLDA1,YWHAH,IL32,KLF6,CXCL12,COBL,GPNMB,LAMB1,SIM…	117
Lipid Metabolism, Small Molecule Biochemistry	metabolism	fatty acid metabolism	1.27e-09					SOCS1,MMP3,EPHX2,IL32,CXCL12,CYP2C9,ABCA1,ELOVL5,VEGFA,ITGA3,CYP2E1,ITGAV,CXCL1,MGLL,CALB1,CEACAM1,VPS4B,CXCL8,TJP2,LRP10,SUCLG2,MSMO1,PTGDS,GSN,ASAH1,PLD1,ELOVL6,IL18,ABCA8,ALOX15B,IL1RN,EREG,HACD3,PER2,APOE,FN1,TNFSF10,UGCG,ALOX12,TECR,IGFBP7,ME1,ACOT7,HLF,CUX1,NRG1,HMOX1,AEBP1,TNXB,ANXA1,HPGD,ERBB2,MMP12,HSD17B4,PRNP,EGFR,PRKDC,ABCD3,COTL1,ACOX1,PCOLCE2,CYP2C18,CEBPB,ACLY,APP,MYO5A,ACADVL,MGST…	76
Cell Death and Survival	apoptosis	apoptosis of breast cancer cell lines	1.29e-09					PEBP1,NME1,LGALS3,FN1,TGFBR3,IFI16,MUC1,PTHLH,HSPB8,TNFSF10,UGCG,MELK,CHEK1,EN1,VEGFA,PTK2,NRG1,HMOX1,SIVA1,CSE1L,BID,ERBB2,ITGB4,STAT1,CEACAM1,AHR,PRNP,EGFR,TYMS,MYO6,TP63,TNFRSF10B,HSPD1,BIRC5,CDK1,PARP1,ITCH,TGM1,DUSP1,BHLHE40,PTK6,IGFBP3,FBXO5,TFRC,CRABP2,EPHA2	46
Immunological Disease	allergy	allergy	1.3e-09					NAGK,CCL20,STARD7,MKI67,CXCL9,TUBB,ABCA1,VEGFA,CXCL1,ADORA2B,NAPA,MXI1,FLG,TYMS,CXCL8,C1S,ITGA6,PTGDS,GSN,IL18,CTSL,SPINK5,DUSP1,IL1RN,TFRC,CST6,ECM1,KRT15,ZFP36,TNFSF10,TNFAIP3,RUVBL1,SELENBP1,CCNA2,ALDH2,AQP3,AHNAK,TIMP1,TICAM1,ANXA1,STAT1,TGM3,KLK13,IVL,KRT17,BGN,SERPINB13,SERPINB4,LY96,S100A9,ACADVL,CNN3,ANXA3,LYN,FCER1G,MMP9,LGALS1,MSN	58
Cancer, Gastrointestinal Disease, Organismal Injury and Abnormalities, Tumor Morphology	progression	progression of digestive organ tumor	1.32e-09					COL1A2,MET,APOE,CXCL8,COL1A1,IL18,CRYAB,SPP1,FUS,ERBB3,MMP9,EGFR	12
Cellular Development	differentiation	differentiation of tumor cell lines	1.33e-09					SOCS1,IFI16,IL32,MUC1,PBX1,ODC1,SERPINB2,CBFB,PRDM1,DNMT1,AHR,FST,STK39,THY1,TCF3,KLF4,INHBA,ARHGAP32,RND3,DUSP1,IL1RN,BHLHE40,ECT2,ETV5,IL6ST,NME1,FN1,PLAGL1,CDK4,LOXL2,VCAN,CDH11,NRG1,SHC1,HMOX1,KAT2B,TIMP1,IGF1R,ERBB2,COL18A1,STAT1,EGFR,PLAT,CTSK,TP63,ATP2C1,ACVR1,GREM1,PLAUR,CEBPB,APP,FOS,LYN,SPARC,LGALS1	55
Embryonic Development, Organismal Development	development	development of head	1.35e-09					MYH10,CRYAB,TGFBR3,ITGA8,TYRO3,C1QB,DIO2,VEGFA,EN1,ITGA3,ABR,EZR,LUM,PRDM1,CBFB,ITGB4,SERPINE1,NAPA,DPT,LRP10,JAG2,ITGA6,THY1,MMP2,MET,STIP1,THBS2,HPRT1,FOXE1,EPHA2,PER2,COL3A1,APOE,FN1,HSPB8,CDK4,COL10A1,TRIO,IGFBP7,SHOX2,ENAH,COL5A1,TIPARP,ALDH1A3,ZFAND5,IGF1R,HEXB,BID,SORT1,COL18A1,HEY1,EGFR,KRT4,PTK7,PRKDC,CTSK,MECOM,CSTB,EFNA1,APP,MYO5A,FOS,MARCKSL1,PPT1,DVL3,PLAU,CHRDL1,MAOA,LGALS3,EPHX2,IF…	115
Connective Tissue Disorders, Organismal Injury and Abnormalities, Tissue Morphology	degeneration	degeneration of connective tissue	1.37e-09					IL6ST,SULF1,CXCL8,CTSK,FN1,SPP1,TP63,TNFAIP6,MMP3,IL32,CXCL12,MMP13,PARP1,APP,FOS,IL18,IL1RN,SPARC,IL27RA,CTSC,HTRA1,MMP1	22
Metabolic Disease	amyloidosis	amyloidosis	1.37e-09					CH25H,CFD,TGFBR3,CXCL12,HBA1/HBA2,TUBB,ABCA1,VEGFA,CXCL10,MAOB,CAST,CALB1,RANBP9,CXCL8,ADGRL2,LRP10,PON2,MPC1,SLC2A1,EPHA1,LCN2,AQP1,THY1,FRMD4B,MMP2,PTGDS,GSN,TCF3,ATAD2,CCNB1,TRAM2,PCNA,TGM1,ADAM12,PSMB2,MAPT,STIP1,IGFBP3,TFRC,AGRN,HTRA1,IL6ST,APOE,CDK4,TRIO,KAZN,MYH11,SELENBP1,UCHL1,HMOX1,ALDH2,DHCR7,CXCR2,TIMP1,C7,PTDSS1,LY6E,SORT1,MMP1,PLAT,PRNP,PRKDC,CTSK,TGFBI,BGN,HSPD1,ACLY,CDK1,APP,TMEM2…	81
Cellular Development, Cellular Growth and Proliferation, Digestive System Development and Function, Hepatic System Development and Function, Organ Development	proliferation	proliferation of liver cells	1.37e-09					IL6ST,LGALS3,CXCL12,ODC1,VEGFA,CUL3,CXCR2,TIMP1,ITGAV,IGF1R,BID,STAT1,CITED2,AHR,CEACAM1,EGFR,SPP1,FST,TOB1,IFNGR1,CEBPB,STK3,FOXM1,INHBA,SKP2,MET,FOS,COL1A1,IL18,TF,IL1RN,SERPINH1,LGALS1	33
Developmental Disorder	hypertrophy	Hypertrophy	1.39e-09					MYH10,CRYAB,EHD3,MMP3,PTHLH,PBX1,CXCL12,ABCA1,ODC1,PTK2,VEGFA,GPX3,PIM1,POSTN,CAST,ACTG2,SERPINE1,AHR,TIAM1,FST,RRAD,GSN,KLF4,DES,PLD1,INHBA,SKP2,STC1,IL18,DUSP1,HPRT1,ECM1,IL6ST,APOE,FHL1,FN1,CDK4,HSPB8,TNFAIP3,PDGFC,SHC1,HMOX1,DUSP5,RGS5,TIMP1,SCNN1B,MMP1,PLAT,EGFR,CEBPB,STK3,FOXM1,BIRC5,PARP1,APP,EMP1,ADGRG1,COL1A1,HOPX,LYN,CYP2J2,PLAU,CTSC,RCAN2,MMP9	65
Hematological System Development and Function, Tissue Morphology	quantity	quantity of myeloid cells	1.39e-09					SOCS1,LGALS3,MMP3,PBX1,CXCL12,MMP13,SLC35C1,RBP1,ABCA1,SERPINB2,VEGFA,CXCL10,PTK2,MFAP2,ITGA3,HOXB7,RORA,PIM1,LUM,SERPINE1,AHR,CXCL8,NBEAL2,SPP1,TIA1,LCN2,IL36A,IFNGR1,TMOD3,GSN,IL18,ADAM12,DUSP1,MAPT,THBS2,IGFBP3,IL6ST,SERPINB1,APOE,LITAF,ZFP36,TNFSF10,TNFAIP3,PDGFC,HMOX1,SORBS1,CXCR2,TIMP1,MXD1,BID,MMP12,PLAC8,PLAT,IL13RA1,GREM1,BIRC5,APP,S100A9,TF,SLC33A1,PAK2,LYN,PLAU,ST3GAL4,MMP9	65
Cancer, Organismal Injury and Abnormalities, Reproductive System Disease	progesterone receptor-negative breast cancer	progesterone receptor-negative breast cancer	1.41e-09					LMO2,TGFBR3,MUC1,PTHLH,TNFSF10,CXCL9,CDH11,TIMP1,PIM1,TOP2A,LAMB1,ERBB2,SERPINE1,STAT1,PLAT,EGFR,TYMS,CXCL8,SPP1,TGFBI,POLE2,RRM2,MMP2,BIRC5,CDK1,PARP1,MET,FOS,FSCN1,IGFBP3,HSP90AA1,MMP9	32
Cell-To-Cell Signaling and Interaction, Hematological System Development and Function, Immune Cell Trafficking, Inflammatory Response	activation	activation of phagocytes	1.46e-09					SOCS1,LGALS3,IFI16,SLPI,STARD7,VEGFA,CXCL10,MAOB,RORA,ITGAV,CXCL1,ADORA2B,AHR,CXCL8,SPP1,TNFRSF10B,LCN2,THY1,KLF4,INHBA,MET,IL18,IL1RN,MAPT,APOE,TOLLIP,FN1,CEACAM6,HSPB8,TNFSF10,NRG1,SHC1,HMOX1,TICAM1,CXCR2,ANXA1,BID,IL27RA,ERBB2,STAT1,PRNP,PLAT,CEBPB,HSPD1,LTBP1,APP,LY96,S100A9,PPT1,PELI1,LYN,FCER1G,MMP9	53
Cell Morphology, Cellular Assembly and Organization	abnormal morphology	abnormal morphology of collagen fibrils	1.47e-09					COL5A1,LOX,COL5A2,DPT,TNXB,BGN,THBS2,PLOD1,COL3A1	9
Cellular Development, Cellular Growth and Proliferation	cell proliferation	cell proliferation of ovarian cancer cell lines	1.5e-09					DLGAP5,FN1,KLF6,CXCL12,SLPI,TNFSF10,E2F3,CLIP1,NRG1,ITGAV,ERBB2,COL18A1,KLF2,EGFR,SPP1,FST,TP63,ACVR1,ERBB3,BIRC5,INHBA,APP,SKP2,MCM2,NUCB2,SPARC,LGALS1	27
Cell Cycle	S phase	S phase of tumor cell lines	1.54e-09					SULF1,PBX1,CDC7,LMNB1,CHEK1,NRG1,HMOX1,SHC1,CCNA2,CAMK2N1,MXD1,DESI2,MCM10,MXI1,EGFR,TYMS,ITGA6,FOXM1,CDK1,SKP2,MCM3,CCNG2,TF,BHLHE40,PMEPA1,MCM7	26
Dermatological Diseases and Conditions, Organismal Injury and Abnormalities	skin lesion	skin lesion	1.58e-09					COL14A1,SPAG16,PCDH1,DIO2,CNPPD1,CSE1L,MAP3K9,SPRR2B,JAG2,ITGA6,NUP107,TCF3,PLAG1,DST,ITPR3,THBS2,ADH1B,ECT2,KIF20A,FHL1,COL4A5,GBP1,RSAD2,COL10A1,SNRPE,ATP10B,NUAK2,AQP3,TIPARP,CLDN4,BEX4,HEXB,IL27RA,PLOD2,EPHB4,MECOM,LAMC2,CCDC6,BUB1,PDZD2,DDX60,YEATS2,LYN,SYNGR1,NDRG2,CCT2,RNF7,PER3,IFI44L,CRNN,FNDC4,TIAM1,TJP2,STK39,EPHA1,AURKA,KANK1,RPA3,TJP3,ALOX15B,SPINK5,KRT24,TRPS1,PSME4,TNS1,EREG,PEBP1,…	525
Cell-To-Cell Signaling and Interaction	adhesion	adhesion of connective tissue cells	1.59e-09					FN1,TGFBR3,CXCL12,ACP1,CDH11,PTK2,VEGFA,TNC,RHOD,POSTN,ITGAV,PDCD6IP,RANBP9,SPP1,TGFBI,MECOM,THY1,PLAUR,MMP2,EFNA1,APP,DNM1,MET,COL1A1,ADAM12,THBS2,LAMA3,SPARC,PLAU,COL7A1	30
Cancer, Organismal Injury and Abnormalities, Reproductive System Disease	estrogen receptor-negative breast cancer	estrogen receptor-negative breast cancer	1.59e-09					LMO2,TGFBR3,MUC1,PTHLH,TNFSF10,CXCL9,CDH11,TIMP1,PIM1,TOP2A,LAMB1,PRDM1,ERBB2,SERPINE1,STAT1,EGFR,PLAT,TYMS,CXCL8,SPP1,TGFBI,POLE2,RRM2,MMP2,BIRC5,CDK1,PARP1,MET,FOS,IGFBP3,HSP90AA1,MMP9	32
Cardiovascular Disease, Organismal Injury and Abnormalities, Tissue Morphology	size	size of infarct	1.59e-09					APOE,DUSP6,CXCL12,TNFAIP3,SH3GLB1,PANX1,VEGFA,GPX3,HMOX1,SLC16A7,PIM1,TICAM1,ANXA1,BID,NAMPT,STAT1,PLAT,PRNP,NBEAL2,HSPH1,PTGDS,GSN,PARP1,APP,IL18,IL1RN,STIP1,FCER1G,CYP2J2,EPHA2,MMP9,MAOA	32
Cellular Development, Cellular Growth and Proliferation	cell proliferation	cell proliferation of melanoma cell lines	1.61e-09					PEBP1,NME1,LGALS3,IL32,TYRO3,CXCL12,HSPB8,TNFSF10,COL4A2,E2F3,ABLIM1,VCAN,VEGFA,CXCL10,NRG1,HMOX1,HOXB7,SIM2,CXCL1,SOX4,SPP1,RRAD,ERBB3,BIRC5,IL18,KRT8,IL1RN,ACKR3,CST6,EPHA2,LGALS1	31
Cancer, Organismal Injury and Abnormalities, Reproductive System Disease, Skeletal and Muscular Disorders	uterine leiomyoma	uterine leiomyoma	1.65e-09					MYH10,CDC7,UGCG,NPEPPS,AURKB,VCAN,CUX1,TNC,HSP90AB1,IFI44L,RGS5,RORA,MTHFD2,CD24,MMP11,SORBS2,HMGA2,AHR,EGFR,SOX4,DPT,PLXNC1,SLC24A3,FRMD4B,THAP12,MMP2,LTBP1,PCP4,FOS,HOPX,PCNA,ABCA8,COL6A3,ADAM12,SLC33A1,MEST,DST,LYN,ADH1B,CRABP2,CTSC,MAOA	42
Cardiovascular Disease, Organismal Injury and Abnormalities, Skeletal and Muscular Disorders	dilated cardiomyopathy	dilated cardiomyopathy	1.66e-09					LITAF,CRYAB,FN1,LDB3,KAZN,MYH11,PDGFC,VEGFA,KLK11,TIMP1,PIM1,PDLIM5,TOP2A,IGF1R,LY6E,MMP11,MGLL,ERBB2,CAST,DSC2,MMP1,AHR,PLN,SLC6A8,MPC1,MMP10,MMP2,PTGDS,COX7A1,DES,NEBL,ACADVL,GPD1L,THBS2,TMPO,DSG2,MMP9,COL3A1	38
Connective Tissue Development and Function, Tissue Morphology	quantity	quantity of connective tissue	1.67e-09					CFD,PTHLH,PBX1,HBA1/HBA2,ABCA1,TSC22D3,GPNMB,VEGFA,SLURP1,MFAP2,PIM1,POSTN,CBFB,SERPINE1,KLF2,HMGA2,AHR,CEACAM1,PAX9,NBEAL2,CXCL8,SFRP4,DPT,SPP1,JAG2,LCN2,AQP1,MMP2,TMOD3,KLF4,INHBA,FOSB,STC1,IL18,ADAM12,DUSP1,IL1RN,IRS1,IGFBP3,TFRC,SSFA2,SAC3D1,TMPO,PER2,BUB3,IL6ST,APOE,FN1,CDK4,TNFSF10,UGCG,E2F3,CDH11,HMOX1,AEBP1,AHNAK,NCOA2,MXD1,HEXB,STAT1,GATM,NMU,EGFR,CTSK,BGN,TOB1,CEBPB,BIRC5,FOS,COL1A1,ACA…	77
Cellular Development, Tissue Development	differentiation	differentiation of epithelial cells	1.67e-09					FN1,ZFP36,UPK1A,SPRR1A,PTHLH,TNFSF10,KAZN,AURKB,LOXL2,TST,EN1,VEGFA,AQP3,KAT2B,ELF3,ANXA1,IGF1R,SCEL,COL18A1,FLG,KRT4,BMP1,EGFR,TGM3,SFRP4,IVL,ABHD5,COL4A1,TP63,CEBPB,FOXM1,IFITM2,KLF4,MAFF,CDK1,MET,MYO5A,EVPL,KRT8,SPINK5,TGM1,ALOX15B,RND3,EDN3,PLAU,EPHA2,EREG	47
Cell Death and Survival, Organismal Injury and Abnormalities	apoptosis	apoptosis of endothelial cells	1.75e-09					SOCS1,CRYAB,DUSP6,PTHLH,CXCL12,TNFSF10,TNFAIP3,COL4A2,PTK2,VEGFA,NRG1,HMOX1,ALDH2,ITGA3,RGS5,TICAM1,LUM,SERPINE1,COL18A1,PLAT,CXCL8,SPP1,TNFRSF10B,MMP2,HSPD1,BIRC5,KLF4,PARP1,APP,IL18,MMP9,AMIGO2,LGALS1	33
Cellular Assembly and Organization	quantity	quantity of filaments	1.75e-09					MYH10,APOE,NME1,FN1,TNFSF10,STMN1,PTK2,COL5A1,IGF1R,COL18A1,KIF2C,EGFR,SPP1,KIF18B,KIF4A,PLAUR,IFNGR1,TMOD3,APP,MYO5A,MET,COL6A3,RND3,SERPINH1,MAPT,PLAU,NEK2	27
Cell Death and Survival	apoptosis	apoptosis of carcinoma cell lines	1.81e-09					IL6ST,SULF1,FN1,KLF6,CXCL12,TNFSF10,IGFBP7,COL4A2,CHEK1,UCHL1,NRG1,HMOX1,DESI2,ITGAV,IGF1R,KLF2,DNMT1,EGFR,COL4A1,TP63,SPP1,TNFRSF10B,LCN2,RRM2,THY1,ERBB3,AURKA,BIRC5,CCDC6,TXNRD1,SKP2,PARP1,MET,MAD2L1,DUSP1,IRS1,IGFBP3,FBXO5,CYP2J2,RABGGTA,EREG,PMEPA1	42
Cancer, Organismal Injury and Abnormalities	fibrous tissue tumor	fibrous tissue tumor	1.81e-09					COL14A1,COL4A5,HMMR,TGFBR3,RBBP8,COL10A1,COL4A2,VEGFA,COL5A1,COL1A2,TOP2A,IGF1R,IL27RA,SERPINE1,COL18A1,MXI1,EGFR,MFHAS1,CCNE2,COL5A2,COL4A1,MET,COL1A1,PCNA,IL18,COL6A3,EPCAM,COL11A1,COL3A1,COL7A1	30
Cancer, Organismal Injury and Abnormalities, Reproductive System Disease	endometrial cancer	endometrial cancer	1.94e-09					MYH10,COL14A1,HMMR,CCNB2,TMPRSS11D,ELF3,CSE1L,ABLIM3,LUM,MTHFD2,TBL1XR1,DPT,ESPL1,ITGA6,TPCN1,DES,COX7A1,MET,PCP4,DOCK9,DST,ITPR3,ADH1B,RSRC1,ECT2,UBE2C,KIF20A,FHL1,COL4A5,GBP1,CDK4,ATP10B,TTK,LAMP3,VRK1,HSP90AB1,CLDN4,CXCR2,TNXB,KIF2C,MMP1,NMU,PRKDC,MLLT11,MECOM,SLC39A6,CCDC6,LAMC2,ISG15,MYO5A,BUB1,MARCKSL1,DDX60,LAMB3,DOPEY2,FBXO5,SEMA3C,ATP2B1,PPFIBP2,KLF6,PER3,CYP3A5,AMOTL2,CAST,ACTG2,PDZRN3,…	254
Cell-To-Cell Signaling and Interaction, Hematological System Development and Function	activation	activation of myeloid cells	2.04e-09					SOCS1,LGALS3,IFI16,SLPI,CXCL9,CXCL10,MAOB,RORA,ITGAV,CXCL1,ADORA2B,AHR,CXCL8,SPP1,LCN2,THY1,KLF4,INHBA,MET,IL18,IL1RN,MAPT,APOE,TOLLIP,FN1,CEACAM6,TNFSF10,NRG1,SHC1,HMOX1,TICAM1,CXCR2,ANXA1,BID,ERBB2,IL27RA,STAT1,PRNP,PLAT,CEBPB,HSPD1,APP,LTBP1,LY96,S100A9,PPT1,PELI1,FCER1G,LYN,MMP9	50
Cellular Movement, Reproductive System Development and Function	migration	migration of breast cell lines	2.2e-09					SULF1,LOX,MYH10,TP63,TGFBR3,DUSP6,LAMC2,KLF4,APP,MARCKSL1,SHC1,TNS3,WWC1,IGF1R,ERBB2,ITGB4,EYA2,AHR,EGFR	19
Hematological System Development and Function, Immune Cell Trafficking, Inflammatory Response, Tissue Development	accumulation	accumulation of phagocytes	2.2e-09					APOE,MMP3,SLPI,CXCL12,TNFSF10,VEGFA,CXCL10,HMOX1,TIMP1,ANXA1,CXCL1,COL18A1,STAT1,AHR,PLAT,CXCL8,SPP1,LCN2,ITGA6,IFNGR1,PTGDS,IL18,S100A9,IL1RN,ACKR3,PLAU,CTSC,MMP9	28
Cancer, Organismal Injury and Abnormalities, Renal and Urological Disease	renal cancer	renal cancer	2.21e-09					CENPF,PRUNE2,EHD3,MUC1,TYRO3,LDB3,PCDH1,NPEPPS,MKI67,SERPINB2,VEGFA,CSGALNACT2,CBFB,ADORA2B,TBL1XR1,SERPINE1,CALB1,ALDH7A1,TYMS,MPC1,DPY19L1,RRM2,MMP2,MET,SH3GL1,PCNA,CTSL,BHLHE40,DST,TCN1,NME1,FN1,DUSP6,POLQ,CENPN,TNFSF10,SNRPG,SELENBP1,CLDN4,MXD1,TOP2A,IGF1R,EGFR,PPFIA1,PLOD2,MLLT11,MECOM,TJP1,NETO2,FOS,SERPINB4,KIF15,MCM2,ATP13A3,LAMB3,NOP2,ATP1A2,TSPO,TOM1,FBN2,DLGAP5,LGALS3,ATP2B1,IFI16,KLF6…	121
Cancer, Endocrine System Disorders, Organismal Injury and Abnormalities	thyroid cancer	thyroid cancer	2.26e-09					PRUNE2,SOCS1,MINPP1,FN1,LGALS3,TYRO3,MUC1,SLPI,CDK4,KAZN,TRIO,ASCC2,IGFBP7,E2F3,CHEK1,NRG1,ITGA3,HSP90AB1,AHNAK,TIMP1,TOP2A,PDIA4,LY6E,ERBB2,EGFR,EPHB4,SPP1,TP63,MPC1,OAS2,FRMD4B,MMP2,LAMC2,BIRC5,UMPS,MET,TRAM2,ALOX15B,DUOX1,MBD4,PTK6,HSP90AA1,TCN1,FOXE1,ECM1,XK,DSG2,MMP9,MCM7	49
Cardiovascular Disease, Cardiovascular System Development and Function, Tissue Morphology	abnormal morphology	abnormal morphology of blood vessel	2.29e-09					APOE,LOX,EHD3,FN1,LMO2,TYRO3,CXCL12,SHOX2,MYH11,CXCL10,VEGFA,PTK2,COL5A1,HMOX1,SHC1,MFAP2,ITGA3,LUM,DDAH1,HPGD,ITGAV,PRDM1,CBFB,KLF2,CITED2,AHR,HEY1,BMP1,SOX4,SPP1,MMP2,FOXM1,STK3,PLOD1,LTBP1,COL1A1,ACKR3,IL1RN,THBS2,PER2,COL3A1	41
Cell Cycle	senescence	senescence of cells	2.29e-09					DEK,APOE,EHF,IFI16,TYRO3,CDK4,RNF7,MELK,ME1,IGFBP7,COL4A2,E2F3,LMNB1,VCAN,VEGFA,ELF4,CCNA2,NAMPT,HJURP,ERBB2,HMGA2,EGFR,TP63,RRAD,SMC6,CEBPB,ACLY,FOXM1,TCF3,PARP1,APP,BUB1,MET,DUSP1,BHLHE40,CKS1B,ATR,CHRDL1,EREG,NUDT1,BUB3	41
Cardiovascular Disease, Organismal Injury and Abnormalities	atherosclerosis	atherosclerosis	2.3e-09					SOCS1,LGALS3,SLC7A11,MMP3,EPHX2,ITGA8,KLF6,CYP2C9,MMP13,HBA1/HBA2,MKI67,ABCA1,VEGFA,CXCL10,SCNN1A,ITGAV,ADORA2B,SERPINE1,KLF2,AHR,SOX4,SPRR3,SPP1,LCN2,IFNGR1,MMP2,KLF4,FOSB,DOCK9,PCNA,IL18,IL1RN,IRS1,APOE,FN1,ZFP36,RSAD2,TNFSF10,TNFAIP3,VCAN,CPEB3,SHC1,HMOX1,SORBS1,TIMP1,SORT1,MMP11,MMP12,COL18A1,SCNN1B,PLAT,COL5A2,MECOM,ATP2C1,GREM1,PLAUR,HSPD1,BIRC5,LTBP1,PARP1,APP,FOS,S100A9,APOC1,TSPO,PLAU,MM…	67
Cellular Development, Embryonic Development, Hair and Skin Development and Function, Organ Development, Organismal Development, Tissue Development	differentiation	differentiation of epidermal cells	2.36e-09					FN1,ZFP36,SPRR1A,TNFSF10,KAZN,AURKB,LOXL2,AQP3,ELF3,ANXA1,SCEL,COL18A1,EGFR,FLG,TGM3,SFRP4,IVL,ABHD5,TP63,FOXM1,MAFF,KLF4,CDK1,EVPL,TGM1,ALOX15B,SPINK5,RND3,EPHA2,EREG	30
Cellular Movement	cell movement	cell movement of hepatoma cell lines	2.43e-09					CXCL8,NME1,SPP1,MMP3,SLC2A1,KLF6,CXCL12,GALNT2,PLAUR,VCAN,CDC25B,VEGFA,MET,HMOX1,KRT8,THBS2,IGFBP3,LAMA3,SPARC,CYP2J2,TMPO,EGFR	22
Cellular Movement, Hematological System Development and Function, Immune Cell Trafficking, Inflammatory Response	migration	migration of phagocytes	2.47e-09					IL6ST,AOC3,APOE,LGALS3,FN1,SLPI,CXCL12,CCL20,CXCL9,ABCA1,VCAN,VEGFA,CXCL10,CXCR2,TIMP1,ANXA1,LUM,ITGAV,CXCL1,SERPINE1,MMP12,CEACAM1,ACKR1,PRNP,CXCL8,CXCL11,COL4A1,PLXNC1,SPP1,GREM1,PLAUR,PTGDS,PARP1,APP,COL1A1,IL18,S100A9,IL1RN,MAPT,ALCAM,PLAU,MMP9,LGALS1	43
Cellular Function and Maintenance	internalization	internalization of cells	2.5e-09					CH25H,LGALS3,CEACAM6,CXCL12,ABCA1,CLIP1,PTK2,CXCL10,HMOX1,ARF6,TICAM1,RORA,ANXA1,EZR,LUM,PFN2,ERBB2,CLCN3,SERPINE1,KLF2,CEACAM1,GULP1,EGFR,LCN2,PLAUR,CEBPB,GSN,PLD1,RAB31,ISG15,APP,LY96,PLEKHG6,S100A9,PELI1,LYN,FCER1G,PLAU	38
Cancer, Organismal Injury and Abnormalities, Reproductive System Disease	HER2 negative hormone receptor negative breast cancer	HER2 negative hormone receptor negative breast cancer	2.67e-09					LMO2,TGFBR3,MUC1,PTHLH,TNFSF10,CXCL9,CDH11,TIMP1,PIM1,TOP2A,LAMB1,ERBB2,SERPINE1,STAT1,EGFR,PLAT,TYMS,CXCL8,SPP1,TGFBI,POLE2,RRM2,MMP2,BIRC5,CDK1,PARP1,MET,FOS,IGFBP3,HSP90AA1,MMP9	31
Gene Expression	transcription	transcription	2.82e-09					CRYAB,ASCC2,ELF3,SMYD3,HOXB7,CSE1L,ABLIM3,LUM,TBL1XR1,SERPINE1,JAG2,TNFRSF10B,ITGA6,TCF3,MAFF,PLAG1,MET,SUPT16H,ECM1,ECT2,DEK,RNF10,NME1,LAMP3,VRK1,ELF4,DUSP5,TIPARP,MXD1,HEXB,HEY1,PRKDC,MLLT11,MECOM,GREM1,MLF1,FOS,LY96,YEATS2,GTF2E1,LYN,LBH,YWHAH,EPHX2,KLF6,TSC22D3,PER3,PIM1,MXI1,HMGA2,PAX9,LCN2,POLR2H,BAMBI,DNAJC2,KLF4,ATAD2,CCNB1,FOSB,DUSP1,TRPS1,EPCAM,EREG,CBX3,ETV5,PEBP1,IL6ST,LITAF,EHF,ALOX…	198
Cancer, Organismal Injury and Abnormalities, Reproductive System Disease	metastatic breast cancer	metastatic breast cancer	2.87e-09					TYMS,CXCL8,SPP1,POLE2,TNFRSF10B,MUC1,CDK4,RRM2,CXCL9,TUBB,PARP1,MET,VEGFA,HSP90AB1,CLDN4,TOP2A,HSP90AA1,ERBB2,PLAU,STAT1,SERPINE1,EPHA2,MMP9,EGFR	24
Cellular Development, Cellular Growth and Proliferation, Lymphoid Tissue Structure and Development, Tissue Development	proliferation	proliferation of bone marrow cells	2.91e-09					LOX,CXCL8,LGALS3,OSTF1,SPP1,LCN2,PBX1,CXCL12,CCL20,FOXM1,AURKB,ADAR,BIRC5,SKP2,CCNB1,CDC25B,CXCL10,HSP90AB1,PIM1,MEIS1,IGFBP3,IGF1R,PRDM1,CBFB,ACTL6A	25
Cancer, Organismal Injury and Abnormalities, Reproductive System Disease	ductal breast carcinoma	invasive ductal breast carcinoma	2.91e-09					FN1,HSPB8,TRIO,MKI67,VEGFA,TNC,HSP90AB1,ANXA1,TOP2A,POSTN,LY6E,MGLL,ERBB2,TYMS,CXCL8,SPP1,TNFAIP6,BGN,GREM1,MMP2,BIRC5,PCNA,TF,DST,PAK2,OLFML2B,HSP90AA1,MMP9	28
Cellular Movement, Skeletal and Muscular System Development and Function	cell movement	cell movement of smooth muscle cells	3.05e-09					IL6ST,LOX,APOE,FHL1,FN1,MMP3,CDK4,TNFSF10,VCAN,PTK2,HMOX1,CXCR2,TIMP1,POSTN,CXCL1,NAMPT,SERPINE1,ACKR1,PLAT,CXCL8,SPP1,PLAUR,MMP2,EFNA1,IL18,DUSP1,CRIP2,CYP2J2,PLAU,MMP9	30
Cell Death and Survival	apoptosis	apoptosis of myeloid cells	3.14e-09					SOCS1,APOE,LGALS3,CXCL12,SLPI,TNFSF10,PDGFC,TSC22D3,PIM1,TICAM1,ANXA1,BID,CXCL1,NAMPT,CAST,STAT1,AHR,PLAT,CXCL8,LCN2,CEBPB,GSN,BIRC5,ASAH1,APP,ISG15,FOS,IL18,IL1RN,LYN,FCER1G,EIF2AK2,LGALS1	33
Cellular Movement	cell movement	cell movement of melanoma cell lines	3.14e-09					PEBP1,NME1,FN1,CXCL12,ACP1,CXCL9,VCAN,PTK2,NRG1,TNC,SIVA1,AHNAK,ERBB2,COL18A1,SERPINE1,EGFR,PRNP,SPP1,ERBB3,MMP2,COL1A1,KRT8,S100A9,ALCAM,CST6,EPHA2,MSN	27
Immunological Disease	immediate hypersensitivity	immediate hypersensitivity	3.24e-09					NAGK,ZFP36,TNFSF10,TNFAIP3,CCL20,RUVBL1,MKI67,STARD7,CXCL9,ABCA1,VEGFA,CCNA2,AHNAK,TIMP1,TICAM1,ANXA1,ADORA2B,STAT1,NAPA,MXI1,FLG,TYMS,TGM3,CXCL8,KLK13,IVL,KRT17,BGN,ITGA6,PTGDS,GSN,SERPINB13,SERPINB4,SPINK5,CTSL,ACADVL,S100A9,CNN3,IL1RN,DUSP1,LYN,FCER1G,CST6,ECM1,KRT15,LGALS1,MSN	47
Cell Death and Survival	cell death	cell death of ovarian cancer cell lines	3.32e-09					SLC7A11,MUC1,KLF6,CDC7,SLPI,UGCG,TNFSF10,CSE1L,BID,ERBB2,KLF2,EGFR,CXCL8,PRKDC,TP63,TNFRSF10B,BIRC5,SLC3A2,MET,MAD2L1,TF,DUSP1,SPARC,ATR,HTRA1,RABGGTA	26
Embryonic Development, Organismal Development	development	development of body axis	3.36e-09					MYH10,CRYAB,TGFBR3,ITGA8,TYRO3,C1QB,DIO2,HOXC10,VEGFA,EN1,ITGA3,HOXB7,ABR,EZR,LUM,PRDM1,CBFB,ITGB4,SERPINE1,NAPA,DPT,LRP10,JAG2,ITGA6,THY1,MMP2,MET,STIP1,THBS2,HPRT1,FOXE1,EPHA2,PER2,COL3A1,APOE,FN1,HSPB8,CDK4,COL10A1,TRIO,IGFBP7,SHOX2,ENAH,COL5A1,TIPARP,ALDH1A3,ZFAND5,IGF1R,BID,HEXB,SORT1,COL18A1,HEY1,EGFR,KRT4,PTK7,HOXD11,PRKDC,CTSK,MECOM,CSTB,EFNA1,APP,MYO5A,FOS,MARCKSL1,PPT1,DVL3,PLAU,CHRDL1,…	120
Cellular Development, Connective Tissue Development and Function, Tissue Development	differentiation	differentiation of bone	3.44e-09					SOCS1,IFI16,IL32,TGFBR3,PTHLH,GPNMB,STMN1,PTK2,VEGFA,MFAP2,POSTN,CBFB,PRDM1,CEACAM1,SFRP4,CXCL8,SPP1,GSN,ADAR,KLF4,INHBA,STC1,IL18,IRS1,TFRC,HTRA1,EPHA2,IL6ST,APOE,FN1,TNFSF10,SHOX2,VCAN,TNC,ELF4,HSPE1,SNX10,LY6E,NAMPT,ERBB2,STAT1,HSD17B4,HEY1,EGFR,EPHB4,TP63,BGN,ACVR1,GREM1,TOB1,ERBB3,CEBPB,FOS,TF,FCER1G,EIF2AK2,FBN2	57
Cancer, Gastrointestinal Disease, Hepatic System Disease, Organismal Injury and Abnormalities	biliary tract cancer	biliary tract cancer	3.58e-09					PRUNE2,COL4A5,HMMR,CDK4,NPEPPS,MYH11,VEGFA,CSGALNACT2,HSP90AB1,ANXA1,TOP2A,CLCA4,LAMB1,HJURP,ERBB2,COL18A1,ANKLE2,EGFR,TYMS,PRKDC,TIA1,POLE2,KLHL2,C1S,PPL,RRM2,MMP2,ERBB3,UMPS,BIRC5,MET,NASP,WWC1,VPS37B,TSPO,EPCAM,HSP90AA1,PSME4,ADH1B,PLAU,EREG,KIF11,MAOA,PMEPA1,FBN2	45
Cancer, Dermatological Diseases and Conditions, Organismal Injury and Abnormalities	skin tumor	skin tumor	3.92e-09					COL14A1,SPAG16,PCDH1,DIO2,CNPPD1,CSE1L,MAP3K9,SPRR2B,JAG2,NUP107,TCF3,PLAG1,DST,ITPR3,THBS2,ADH1B,ECT2,KIF20A,FHL1,COL4A5,GBP1,RSAD2,COL10A1,SNRPE,ATP10B,NUAK2,AQP3,TIPARP,CLDN4,BEX4,HEXB,IL27RA,PLOD2,EPHB4,MECOM,CCDC6,LAMC2,BUB1,PDZD2,DDX60,YEATS2,LYN,SYNGR1,NDRG2,CCT2,RNF7,PER3,IFI44L,CRNN,FNDC4,TIAM1,TJP2,STK39,EPHA1,AURKA,KANK1,RPA3,TJP3,ALOX15B,SPINK5,KRT24,TRPS1,PSME4,TNS1,EREG,PEBP1,SULF1,…	520
Organ Morphology	morphology	morphology of epidermis	3.94e-09					SOCS1,TNFAIP3,PBK,VEGFA,EN1,SLURP1,ITGA3,IGF1R,PRDM1,ERBB2,ITGB4,AHR,EGFR,TGM3,FST,TP63,KRT17,PKP3,ITGA6,KLF4,INHBA,SPINT1,EVPL,TGM1,SPINK5,CLDN1,IL1RN,LAMA3,TRPS1,TMPO	30
Lipid Metabolism, Small Molecule Biochemistry	synthesis	synthesis of lipid	4.15e-09					CH25H,SOCS1,CYP24A1,IL32,EPHX2,CXCL12,CYP2C9,SH3GLB1,RBP1,ABCA1,ELOVL5,ODC1,CXCL10,VEGFA,SH3YL1,ITGA3,PGD,LPIN1,CYP2E1,CHPT1,CXCL1,ADORA2B,CALB1,CEACAM1,AHR,CXCL8,PON2,ITGA6,MMP2,PTGDS,ASAH1,INHBA,PLD1,ELOVL6,STC1,IL18,ABCA8,DHRS9,IL1RN,EREG,HACD3,PPAT,APOE,FN1,TNFSF10,UGCG,ALOX12,ME1,IGFBP7,TECR,ACOT7,CUX1,NRG1,HMOX1,DHCR7,ARF6,CDS1,SORBS1,ALDH1A3,ANXA1,HPGD,PTDSS1,IGF1R,HEXB,ERBB2,PRNP,EGFR,PRK…	86
Connective Tissue Development and Function, Skeletal and Muscular System Development and Function, Tissue Development	morphology	morphology of trabecular bone	4.36e-09					IL6ST,PTHLH,CHSY1,COL10A1,MMP13,SLC39A14,TSC22D3,MFAP2,NCOA2,HEXB,STAT1,ACKR1,AHR,SFRP4,PLXNA1,CTSK,SPP1,BGN,GREM1,TOB1,MMP2,CEBPB,GSN,ISG15,FOS,COL1A1,IRS1,FCER1G,SPARC,HTRA1,MMP9	31
Embryonic Development, Organismal Development	growth	growth of embryo	4.43e-09					PNO1,DDX11,LMO2,PTHLH,CDC7,CXCL12,CCL20,LMNB1,ABCA1,VEGFA,PRDM1,MXI1,DNMT1,AHR,SOX4,SPP1,ESPL1,TOPBP1,ITGA6,KLF4,INHBA,TXNRD1,MET,NASP,GINS1,TIMELESS,IRS1,MEST,NCOA1,IGFBP3,LMNB2,EDN3,IL6ST,FN1,RBBP8,CDK4,SHOX2,E2F3,CHEK1,NRG1,TNC,ASPM,MCM10,STAT1,COL18A1,CITED2,PRNP,EGFR,TP63,ZIC1,ACVR1,GREM1,ERBB3,STK3,SPINT1,PARP1,APP,KRT8,SLC33A1,PITX1,LYN,HLTF,MMP9,LGALS1	64
Skeletal and Muscular Disorders	abnormality	abnormality of limb	4.48e-09					IL6ST,SULF1,APOE,LITAF,FN1,TGFBR3,PLAGL1,PTHLH,CHSY1,PBX1,COL10A1,MMP13,SLC39A14,HOXC10,EN1,SLURP1,ITGA3,LUM,IGF1R,BID,HEXB,CAST,ITGB4,STAT1,KLF2,HOXD11,CTSK,TP63,JAG2,SPP1,FST,KRT17,BGN,ITGA6,MMP10,FOS,IL18,IL1RN,IRS1,PITX1,FCER1G,LAMA3,ATR,TMPO,MMP9,FBN2,LGALS1	47
Cellular Movement	cell movement	cell movement of muscle cells	4.7e-09					IL6ST,LOX,APOE,FHL1,FN1,MMP3,CDK4,TNFSF10,VCAN,PTK2,CXCL10,HMOX1,CXCR2,TIMP1,POSTN,CXCL1,NAMPT,SERPINE1,ACKR1,PLAT,CXCL8,SPP1,PLAUR,MMP2,EFNA1,MET,IL18,DUSP1,CRIP2,CYP2J2,PLAU,MMP9	32
Cell Morphology	size	size of cells	4.72e-09					GPNMB,PTK2,ITGA3,PRDM1,SERPINE1,CLCN3,KLF2,AHR,TIAM1,PON2,AQP1,PTGDS,TMOD3,KLF4,PLD1,SKP2,STC1,MET,IL18,DUSP1,MAPT,IRS1,OXSR1,THBS2,NCOA1,SSFA2,TMPO,EPHA2,BLNK,APOE,FN1,CDK4,TNFSF10,ALOX12,RAB5B,SHOX2,CUL3,NRG1,RAB5A,ARF6,NCOA2,SORBS1,ANXA1,MXD1,IGF1R,HEXB,ERBB2,COL18A1,HEY1,PLAT,EGFR,NMU,TJP1,TOB1,ERBB3,CEBPB,PARP1,APP,MYO5A,MARCKSL1,KRT8,PAK2,APOC1,LYN,ST3GAL4,XK,MSN	67
Cell Cycle	G1 phase	arrest in G1 phase	4.8e-09					LGALS3,FN1,KLF6,CDK4,MELK,IGFBP7,E2F3,CDC25B,CCNA2,CDS1,KRT13,PIM1,GMNN,MXD1,ITGAV,ERBB2,AHR,EGFR,TYMS,PRKDC,TP63,SPP1,TOPBP1,CEBPB,FOXM1,BIRC5,KLF4,INHBA,SKP2,PARP1,MET,MCM2,DUSP1,BHLHE40,IGFBP3,FBXO5,TFRC,NUAK1,TMPO,MCM7,LGALS1	41
Cell Death and Survival	apoptosis	apoptosis of blood cells	4.83e-09					SOCS1,LGALS3,SLPI,CXCL12,AURKB,TSC22D3,VEGFA,SIVA1,PIM1,EZR,CXCL1,CAST,KLF2,AHR,SOX4,CXCL8,SPP1,LCN2,IFNGR1,TMOD3,GSN,KLF4,ASAH1,CCNB1,MET,IL18,IL1RN,ITPR3,THBS2,AGRN,IL6ST,BLNK,APOE,GADD45B,TNFSF10,TNFAIP3,PDGFC,CHEK1,SHC1,HSP90AB1,TIMP1,TICAM1,ANXA1,MXD1,TOP2A,BID,NAMPT,PARL,STAT1,PLAT,PRKDC,MECOM,CEBPB,BIRC5,EFNA1,PARP1,APP,ISG15,FOS,COL1A1,LYN,FCER1G,EIF2AK2,RCAN2,LGALS1	65
Cell Cycle	cell cycle progression	arrest in cell cycle progression	4.95e-09					LGALS3,EHF,PLAGL1,IFI16,KLF6,CDK4,MELK,PRPF4,E2F3,AURKB,CHEK1,CDKN3,CDC25B,CUL3,TNC,CCNA2,KAT2B,AHNAK,ERBB2,STAT1,AHR,EGFR,TYMS,CXCL8,PRKDC,CCNE2,TP63,RRAD,MLF1,CKAP2,AURKA,CEBPB,TCF3,FOXM1,BIRC5,KLF4,INHBA,SKP2,MET,MAD2L1,COL1A1,CCNG2,NASP,ADAM12,ACKR3,LYN,SPARC,ATR,EIF2AK2	49
Cancer, Organismal Injury and Abnormalities, Reproductive System Disease	invasive breast adenocarcinoma	invasive breast adenocarcinoma	5.1e-09					FN1,HSPB8,TRIO,MKI67,VEGFA,TNC,HSP90AB1,ANXA1,TOP2A,POSTN,LY6E,MGLL,ERBB2,TYMS,CXCL8,SPP1,TNFAIP6,BGN,GREM1,MMP2,BIRC5,PARP1,PCNA,TF,DST,PAK2,OLFML2B,HSP90AA1,MMP9	29
Skeletal and Muscular System Development and Function	function	function of muscle	5.12e-09					IL6ST,SULF1,APOE,MYH10,HSPB8,MYH11,DIO2,SRSF10,VEGFA,NRG1,HMOX1,SHC1,ITGA3,NCOA2,TMEM38B,PDLIM5,IGF1R,ADORA2B,PARL,APEX1,HEY1,PLAT,PLN,SPRR3,SPP1,FST,RRAD,AQP1,MMP2,CEBPB,COX7A1,DES,INHBA,EFNA1,STC1,CBLB,MET,MARCKSL1,IL18,DUSP1,ATP1A2,IGFBP3,NUCB2,PLAU,AGRN,XK,MMP9,MAOA	48
Cell Death and Survival	cell death	cell death of hematopoietic cell lines	5.14e-09					SOCS1,LGALS3,FN1,GADD45B,TNFSF10,TNFAIP3,SH3GLB1,MYH11,TUBB,TSC22D3,SHC1,SIVA1,PIM1,TRIB2,BID,PRDM1,CBFB,ERBB2,EYA2,EGFR,SPP1,SLC2A1,GLS,LCN2,AGA,CEBPB,BIRC5,ASAH1,INHBA,PARP1,MET,COL1A1,FUS,IRS1,LYN,EIF2AK2,LGALS1	37
Connective Tissue Development and Function, Tissue Development	development	development of connective tissue	5.16e-09					PTHLH,PBX1,MMP13,HBA1/HBA2,GPNMB,STMN1,PTK2,VEGFA,MFAP2,LPIN1,PRDM1,SERPINE1,AHR,SOX4,SFRP4,CXCL8,NBEAL2,FST,IFNGR1,MMP2,TMOD3,GSN,ADAR,KLF4,INHBA,IL18,ADAM12,THBS2,LAMA3,IL6ST,SULF1,LOX,CHSY1,CDK4,TNFSF10,TNFAIP3,SHOX2,VCAN,CDH11,SNX10,STAT1,HSD17B4,CITED2,EGFR,BMP1,NMU,HEY1,CXCL11,MECOM,BGN,BIRC5,PARP1,FOS,PITX1,SPARC,COL11A1,EIF2AK2	57
Embryonic Development, Organ Development, Organismal Development, Skeletal and Muscular System Development and Function, Tissue Development	formation	formation of muscle	5.2e-09					CENPF,MYH10,CRYAB,IFI16,TGFBR3,ITGA8,LDB3,CXCL12,CXCL10,VEGFA,PTK2,SERPINE1,KLF2,AHR,SOX4,FST,MMP2,GSN,DES,PLD1,MET,ADAM12,COL6A3,DUSP1,STIP1,EPHA2,LOX,FHL1,FN1,TRIO,ALOX12,MYH11,UCHL1,CCNA2,SHC1,AEBP1,ARF6,NCOA2,TIPARP,ANXA1,ZFAND5,IGF1R,LY6E,ERBB2,HEY1,TP63,KRT17,BGN,ERBB3,DNM1,MARCKSL1,HOPX,KRT8,COL11A1,PLAU	55
Organismal Development, Organismal Injury and Abnormalities	abnormal morphology	abnormal morphology of thoracic cavity	5.37e-09					MYH10,TGFBR3,LMO2,PTHLH,ITGA8,CCNB2,SLC35C1,LMNB1,ABCA1,TSC22D3,PTK2,VEGFA,ITGA3,HOXB7,TMEM38B,LUM,POSTN,ITGAV,SERPINE1,KLF2,AHR,SOX4,JAG2,ITGA6,MMP2,TCF3,DES,IL18,ADAM12,ACKR3,DUSP1,IL1RN,LOXL1,TRPS1,LMNB2,COL3A1,IL6ST,LOX,APOE,FN1,ZFP36,TAX1BP1,CDK4,HSPB8,COL10A1,SHOX2,MYH11,LOXL2,SRSF10,HMOX1,SHC1,PDLIM5,BID,LY6E,ERBB2,MMP12,COL18A1,ACADM,CITED2,HEY1,TK1,EGFR,PRKDC,CTSK,MECOM,ERBB3,FOXM1,SPINT…	74
Cell Death and Survival	apoptosis	apoptosis of hematopoietic cell lines	6.36e-09					SOCS1,LGALS3,FN1,GADD45B,TNFSF10,TNFAIP3,SH3GLB1,MYH11,TSC22D3,SHC1,SIVA1,PIM1,TRIB2,BID,PRDM1,CBFB,ERBB2,EYA2,EGFR,SPP1,SLC2A1,LCN2,AGA,CEBPB,BIRC5,INHBA,ASAH1,PARP1,MET,COL1A1,FUS,IRS1,LYN,EIF2AK2	34
Cellular Development, Connective Tissue Development and Function, Tissue Development	differentiation	differentiation of bone cells	6.36e-09					SOCS1,IFI16,IL32,TGFBR3,PTHLH,GPNMB,STMN1,PTK2,VEGFA,MFAP2,POSTN,CBFB,PRDM1,CEACAM1,SFRP4,CXCL8,SPP1,GSN,ADAR,KLF4,INHBA,STC1,IL18,IRS1,TFRC,HTRA1,EPHA2,IL6ST,APOE,FN1,TNFSF10,SHOX2,VCAN,TNC,ELF4,HSPE1,SNX10,LY6E,NAMPT,STAT1,HSD17B4,HEY1,EGFR,EPHB4,TP63,BGN,ACVR1,GREM1,TOB1,ERBB3,CEBPB,FOS,TF,FCER1G,EIF2AK2,FBN2	56
Cellular Assembly and Organization	organization	organization of organelle	7.15e-09					CENPF,DLGAP5,COL14A1,FAT1,ITGA8,TUBB,ABCA1,LPIN1,CHMP2B,ITGB4,HMGA2,VPS4B,DPT,NUP155,SLC25A36,KIF4A,AURKA,GSN,DES,ADAM12,SMC2,LMNB2,AGRN,FNBP1,COL3A1,ETV5,LOX,FN1,USP6NL,RAB5B,LOXL2,ENAH,CHEK1,COL1A2,CDC25B,USO1,COL5A1,RAB5A,ARF6,MYO1B,TNXB,SNX10,HEXB,SORT1,MMP11,PARL,HEY1,PRNP,ABCD3,COL5A2,KRT17,BGN,CHP1,PRC1,GREM1,PARP1,DNM1,SLK,MYO5A,P4HA1,COL1A1,TF,SERPINH1,PPT1,SLC16A1,DOPEY2,FBXO5,ALS2CL,AT…	72
Molecular Transport	transport	transport of molecule	7.32e-09					CENPF,SOCS1,CRYAB,HBA1/HBA2,PANX1,DIO2,EXPH5,CXCL10,SCNN1A,ITGA3,EZR,CLCA4,ADORA2B,CALB1,NAPA,VPS4B,SFRP4,ADGRL2,LRP10,SLC2A1,SLC24A3,SLC26A2,NUP107,MAFF,ASAH1,PLD1,PCP4,MET,ABCC5,IRS1,BHLHE40,ITPR3,TCN1,TFRC,GLUL,RAB11A,RSRC1,EDN3,ECT2,PER2,KIF20A,APOE,FHL1,FN1,NUP160,ZFP36,RSAD2,PPP1R3C,CDK4,DNAJA1,NUAK2,USO1,AQP3,ARF6,SORBS1,MAL,LY6E,SORT1,NUP205,SCNN1B,CITED2,NMU,ABHD5,NELL2,SLC39A6,TOB1,ACLY…	163
Cellular Function and Maintenance	function	function of phagocytes	7.52e-09					APOE,LGALS3,GADD45B,ZFP36,TYRO3,CXCL12,SLPI,GPNMB,CXCL10,VEGFA,CXCR2,TICAM1,PIM1,ADORA2B,STAT1,CLCN3,MMP12,AHR,PLAT,PLXNA1,CXCL8,SPP1,TIA1,LCN2,PLAUR,CEBPB,TPCN1,NLRX1,GSN,PARP1,CBLB,FOS,MARCKSL1,IL18,LY96,LYN,FCER1G,HSP90AA1,PLAU,SAC3D1,MMP9	41
Cellular Movement, Nervous System Development and Function	migration	migration of neuroglia	7.55e-09					TIAM1,FN1,LCN2,PTGDS,PARP1,APP,CXCL10,VEGFA,NRG1,TNC,CXCR2,MAPT,ITGAV,TSPO,CXCL1,SERPINE1,MMP9,PRNP	18
Post-Translational Modification, Protein Degradation, Protein Synthesis	proteolysis	proteolysis of Gelatin	7.73e-09					CTSK,CTSL,MMP3,ADAM12,MMP13,MMP10,MMP11,MMP2,MMP12,MMP1,MMP9	11
Cell-To-Cell Signaling and Interaction, Hematological System Development and Function, Immune Cell Trafficking, Inflammatory Response	activation	activation of leukocytes	7.81e-09					SOCS1,LGALS3,IFI16,TYRO3,PBX1,SLPI,CXCL12,STARD7,CXCL9,CXCL10,VEGFA,ITGA3,MAOB,RORA,ITGAV,CXCL1,PRDM1,ADORA2B,KLF2,CEACAM1,AHR,CXCL8,SPP1,TNFRSF10B,LCN2,THY1,KLF4,INHBA,ITCH,CBLB,MET,IL18,CTSL,IL1RN,DUSP1,MAPT,BHLHE40,ITPKC,HPRT1,AGRN,BLNK,APOE,FN1,TOLLIP,CEACAM6,HSPB8,TNFSF10,TNFAIP3,RAB5B,VCAN,CEACAM5,NRG1,TNC,HMOX1,SHC1,AHNAK,CXCR2,TICAM1,ANXA1,BID,IL27RA,ERBB2,STAT1,PLAT,PRNP,HSPH1,HSPD1,CEBP…	83
Cancer, Organismal Injury and Abnormalities	soft tissue neoplasm	soft tissue neoplasm	8e-09					PNO1,TGFBR3,MELK,IFI35,TMEM184B,MKI67,AURKB,PBK,ABCA1,PLBD1,VEGFA,LPIN1,EZR,SLC39A4,HMGA2,PRSS3,MXI1,TYMS,SPP1,SLC24A3,POLE2,RRM2,ANO1,DES,SKP2,SASH1,MET,IL18,CTSL,ADAM12,ABCC5,DST,ITPR3,EPCAM,HSP90AA1,TCN1,CRABP2,AGRN,TSPAN6,EPHA2,UBE2C,CDK4,TECR,TTK,PDGFC,VCAN,CHEK1,VRK1,MYO1B,HSP90AB1,CLDN4,NCOA2,ALDH1A3,TOP2A,IGF1R,ASPN,STK24,IL27RA,ERBB2,STAT1,TK1,RPN1,CKS2,TP63,NELL2,TJP1,GLS,PRC1,NETO2,FOX…	76
Cellular Movement	dissemination	dissemination of cells	8.16e-09					PEBP1,FN1,KLF6,SLPI,CXCL12,PLAUR,CXCL10,RAB5A,SIVA1,S100A9,TICAM1,IGF1R,PLAU,HTRA1,SERPINE1,MMP9,EGFR	17
Cell Death and Survival	apoptosis	apoptosis of leukocytes	8.23e-09					SOCS1,LGALS3,SLPI,CXCL12,AURKB,TSC22D3,VEGFA,SIVA1,PIM1,EZR,CXCL1,CAST,KLF2,AHR,SOX4,CXCL8,SPP1,LCN2,IFNGR1,GSN,KLF4,CCNB1,MET,IL18,IL1RN,ITPR3,THBS2,BLNK,IL6ST,APOE,GADD45B,TNFSF10,TNFAIP3,PDGFC,CHEK1,SHC1,HSP90AB1,TIMP1,TICAM1,ANXA1,TOP2A,BID,NAMPT,PARL,STAT1,PLAT,PRKDC,CEBPB,BIRC5,PARP1,APP,ISG15,EFNA1,FOS,COL1A1,LYN,FCER1G,EIF2AK2,RCAN2,LGALS1	60
